# Supplementary material for: Leveraging Fecal Bacterial Survey Data to Predict Colorectal Tumors
Source: Front Genet. 2019 May 28;10:447. doi: 10.3389/fgene.2019.00447 (PMC6547015; doi:10.3389/fgene.2019.00447)
Supplement: Supplementary file 3 [file Table_1.XLSX]

## Sheet: Alpha-diversity
Supplementary Table1: The Wilcoxon tests, ORs, and heterogeneity results of the alpha diversity metrics
Supplementary Table1a: The Wilcoxon test results of the alpha diversity metrics
Disease type	alpha metrics	Disease colon median	Normal colon median	pvalue	study
CRC	J	0.69376	0.723175	0.0104744	Baxter_16
CRC	J	0.643508	0.606779	0.147215	Deng_18
CRC	J	0.65427	0.675564	0.0572126	Flemer_17
CRC	J	0.648632	0.667196	0.126475	Flemer_18
CRC	J	0.746957	0.748916	0.939865	Hale_17
CRC	J	0.667419	0.579065	0.102072	Mori_18
CRC	J	0.625847	0.621117	0.692958	Zeller_15
CRC	Observe	183	182	0.72474	Baxter_16
CRC	Observe	219	204	0.448546	Deng_18
CRC	Observe	224	259	0.000828484	Flemer_17
CRC	Observe	501	547.5	0.00666826	Flemer_18
CRC	Observe	81	80	0.582397	Hale_17
CRC	Observe	286.5	244.5	0.140689	Mori_18
CRC	Observe	422	427	0.939593	Zeller_15
CRC	Shannon	3.57758	3.75361	0.132551	Baxter_16
CRC	Shannon	3.46925	3.27593	0.178304	Deng_18
CRC	Shannon	3.54442	3.75255	0.00903578	Flemer_17
CRC	Shannon	4.00275	4.21553	0.0471974	Flemer_18
CRC	Shannon	3.22278	3.25502	0.857746	Hale_17
CRC	Shannon	3.69885	3.10795	0.128523	Mori_18
CRC	Shannon	3.84153	3.77528	0.623735	Zeller_15
Adenoma	J	0.716706	0.723175	0.960384	Baxter_16
Adenoma	J	0.646887	0.667196	0.201678	Flemer_18
Adenoma	J	0.62457	0.579065	0.839069	Mori_18
Adenoma	J	0.610279	0.621117	0.800362	Zeller_15
Adenoma	Observe	201	182	0.036559	Baxter_16
Adenoma	Observe	478	547.5	0.0801385	Flemer_18
Adenoma	Observe	195	244.5	0.72767	Mori_18
Adenoma	Observe	394	427	0.330922	Zeller_15
Adenoma	Shannon	3.79631	3.75361	0.248233	Baxter_16
Adenoma	Shannon	4.02485	4.21553	0.158823	Flemer_18
Adenoma	Shannon	3.20354	3.10795	0.987538	Mori_18
Adenoma	Shannon	3.63051	3.77528	0.624914	Zeller_15
Adv_Adenoma	J	0.698765	0.723175	0.0171139	Baxter_16
Adv_Adenoma	J	0.740989	0.748916	0.112507	Hale_17
Adv_Adenoma	J	0.644996	0.579065	0.0997323	Mori_18
Adv_Adenoma	J	0.636777	0.621117	0.199736	Zeller_15
Adv_Adenoma	Observe	170.5	182	0.635076	Baxter_16
Adv_Adenoma	Observe	78	80	0.18095	Hale_17
Adv_Adenoma	Observe	230	244.5	0.921439	Mori_18
Adv_Adenoma	Observe	465	427	0.395732	Zeller_15
Adv_Adenoma	Shannon	3.64551	3.75361	0.103919	Baxter_16
Adv_Adenoma	Shannon	3.25041	3.25502	0.125045	Hale_17
Adv_Adenoma	Shannon	3.62777	3.10795	0.182974	Mori_18
Adv_Adenoma	Shannon	3.91111	3.77528	0.171555	Zeller_15
Supplementary Table1b: The ORs results and heterogeneity results of the alpha diversity metrics using the random effect model and fixed-effect model.
group	model	measure	ORs	ci_lb	ci_ub	pvalue	I2	H2	QEp
CRC	random effect model	Obs	1.34738	0.861329	2.10771	0.191531	51.6984	2.07033	0.0542512
CRC	random effect model	Shannon	1.47769	1.03953	2.10055	0.0295567	25.1618	1.33622	0.0818782
CRC	random effect model	J	1.15772	0.697307	1.92212	0.571276	61.8765	2.62306	0.0138303
CRC	fix effect model	Obs	1.30264	0.979399	1.73255	0.0692307	51.4865	2.06128	0.0542512
CRC	fix effect model	Shannon	1.54833	1.16242	2.06235	0.00279922	46.5128	1.86961	0.0818782
CRC	fix effect model	J	1.42424	1.06922	1.89713	0.0156267	62.4667	2.6643	0.0138303
Adv_Adenoma	random effect model	Obs	1.19989	0.924812	1.55678	0.170183	0.00100692	1.00001	0.36623
Adv_Adenoma	random effect model	Shannon	0.895887	0.523603	1.53287	0.688267	60.5556	2.53522	0.100269
Adv_Adenoma	random effect model	J	0.95722	0.458183	1.99979	0.907407	78.8024	4.71752	0.0338163
Adv_Adenoma	fix effect model	Obs	1.19989	0.924816	1.55677	0.170174	5.34636	1.05648	0.36623
Adv_Adenoma	fix effect model	Shannon	1.03804	0.799861	1.34714	0.778916	51.9635	2.08175	0.100269
Adv_Adenoma	fix effect model	J	1.30536	1.00464	1.69609	0.046085	65.4498	2.89434	0.0338163
Adenoma	random effect model	Obs	1.42026	0.602915	3.34563	0.422241	71.2211	3.47477	0.00489917
Adenoma	random effect model	Shannon	1.19631	0.678674	2.10876	0.535422	38.2945	1.6206	0.175924
Adenoma	random effect model	J	1.35746	0.914474	2.01504	0.129428	0	1	0.545
Adenoma	fix effect model	Obs	0.975513	0.653098	1.4571	0.903611	76.7114	4.29395	0.00489917
Adenoma	fix effect model	Shannon	1.10185	0.74161	1.63709	0.63112	39.3237	1.64809	0.175924
Adenoma	fix effect model	J	1.35746	0.914474	2.01504	0.129428	0	0.711441	0.545
