# Supplementary material for: Leveraging Fecal Bacterial Survey Data to Predict Colorectal Tumors
Source: Front Genet. 2019 May 28;10:447. doi: 10.3389/fgene.2019.00447 (PMC6547015; doi:10.3389/fgene.2019.00447)
Supplement: Supplementary file 4 [file Table_2.XLSX]

## Sheet: Beta-diversity
Supplementary Table2: The PERMANOVA , ORs, and heterogeneity of the Bray-Curtis distances.
Supplementary Table2a: The PERMANOVA results of the Bray-Curtis distances.
Study	Fstat	R2	Pvalue	Group
Baxter_16	2.14207	0.00735747	0.0018	CRC
Deng_18	1.46072	0.0295329	0.0235	CRC
Flemer_17	1.79943	0.0231291	0.0118	CRC
Flemer_18	1.25859	0.00966222	0.1427	CRC
Hale_17	1.30162	0.00256073	0.1325	CRC
Mori_18	1.77109	0.0687238	0.0113	CRC
Zeller_15	2.85096	0.031039	0.0001	CRC
Baxter_16	1.64453	0.00588078	0.0304	Adv_Adenoma
Hale_17	1.38429	0.00204359	0.105	Adv_Adenoma
Mori_18	1.3241	0.0345501	0.125	Adv_Adenoma
Zeller_15	2.02913	0.0321935	0.0072	Adv_Adenoma
Baxter_16	1.65512	0.00637432	0.0226	Adenoma
Flemer_18	1.06898	0.0128686	0.3247	Adenoma
Mori_18	0.592398	0.0171251	0.9642	Adenoma
Zeller_15	1.15055	0.0155164	0.2584	Adenoma
Supplementary Table2b: The ORs results and heterogeneity results of the Bray-Curtis distances using the random effect model and fixed-effect model.
Group	model	ORs	ci_lb	ci_ub	pvalue	I2	H2	QEp
CRC	RE Summary	0.769098	0.64734	0.913757	0.00282989	96.5128	28.6763	2.30056e-64
Advance adenoma	RE Summary	1.0091	0.860153	1.18384	0.91149	96.1595	26.0386	6.15931e-12
adenoma	RE Summary	0.959145	0.774124	1.18839	0.702843	89.4972	9.52124	1.0785e-06
CRC	FE Summary	0.887176	0.865632	0.909256	1.36931e-21	98.0763	51.9837	2.30056e-64
Advance adenoma	FE Summary	1.00923	0.9933	1.02543	0.257623	94.5673	18.4071	6.15931e-12
adenoma	FE Summary	1.03793	0.995839	1.0818	0.0779715	90.1668	10.1696	1.0785e-06
