# Supplementary material for: Leveraging Fecal Bacterial Survey Data to Predict Colorectal Tumors
Source: Front Genet. 2019 May 28;10:447. doi: 10.3389/fgene.2019.00447 (PMC6547015; doi:10.3389/fgene.2019.00447)
Supplement: Supplementary file 7 [file Table_5.XLSX]

## Sheet: Baxter_16CRCGenusWilcoxTest
Supplementary Table5: The Wilcoxon test results of the relative abundance of genera for the colorectal cancer versus the normal within the each study.
CRC_mean	CRC_median	Normal_mean	Normal_median	pvalue	measures	FDR
4.14177e-05	0	0.000444157	0	0.126854	g__Bacteroides_pectinophilus_group	0.466142
0.000210047	0	0.000305998	0	0.723418	g__Clostridium_innocuum_group	0.893702
0.000337259	0.000176025	0.000247664	0	0.0453473	g__Eubacterium_brachy_group	0.333626
0.0214411	0.0144341	0.0203698	0.0151382	0.822834	g__Eubacterium_coprostanoligenes_group	0.911074
0.00180463	0.000352051	0.00229652	0.000792114	0.0859251	g__Eubacterium_eligens_group	0.384907
8.87523e-06	0	9.21063e-06	0	0.538562	g__Eubacterium_fissicatena_group	0.764351
0.0227176	0.0176025	0.0250887	0.0192748	0.492813	g__Eubacterium_hallii_group	0.742817
0.00059464	0	0.000301904	0	0.167049	g__Eubacterium_nodatum_group	0.524925
1.4792e-06	0	0	0	0.23199	g__Eubacterium_oxidoreducens_group	0.540129
0.000801729	0	0.00172955	0	0.689309	g__Eubacterium_ruminantium_group	0.884114
2.95841e-06	0	0	0	0.0894681	g__Eubacterium_saphenum_group	0.384907
0.00129874	0.000704101	0.00155762	0.00105615	0.0250522	g__Eubacterium_ventriosum_group	0.240618
0.000983671	0.000176025	0.00198643	0.000528076	0.025042	g__Eubacterium_xylanophilum_group	0.240618
0	0	0	0		g__Eubacterium_yurii_group
0.00434294	0.00105615	0.0041673	0.00167224	0.57027	g__Ruminococcus_gauvreauii_group	0.78975
0.00435478	0.000528076	0.00983695	0.000352051	0.203179	g__Ruminococcus_gnavus_group	0.540129
0.0188747	0.0130259	0.0171962	0.0116177	0.360724	g__Ruminococcus_torques_group	0.659435
1.4792e-06	0	1.0234e-05	0	0.789265	g__A2	0.893702
0	0	0	0		g__Abiotrophia
3.99385e-05	0	3.68425e-05	0	0.819936	g__Acetanaerobacterium	0.910305
0	0	0	0		g__Acetatifactor
1.77505e-05	0	4.60531e-05	0	0.0501861	g__Acetitomaculum	0.345447
0.00285486	0	0.00260354	0	0.0199982	g__Acidaminococcus	0.206481
1.92297e-05	0	0	0	0.08947	g__Acidobacterium	0.384907
5.91682e-06	0	1.0234e-05	0	0.577239	g__Acinetobacter	0.794017
0.000730727	0.000352051	0.000581293	0.000352051	0.433983	g__Actinomyces	0.686723
0	0	0	0		g__Actinotignum
0.000667121	0.000176025	0.000986561	0.000264038	0.393979	g__Adlercreutzia	0.659435
0	0	1.22808e-05	0	0.40949	g__Aerococcus	0.659435
4.43761e-06	0	1.0234e-06	0	0.362225	g__Aeromonas	0.659435
0.0352347	0.020595	0.0322464	0.0234114	0.41035	g__Agathobacter	0.659435
0.0336312	0.00880127	0.0277752	0.00748108	0.723584	g__Akkermansia	0.893702
0.0380289	0.0183066	0.03341	0.0221792	0.922108	g__Alistipes	0.969574
0	0	0	0		g__Aliterella_CENA595
0	0	0	0		g__Alkanindiges
0.000156796	0	5.21936e-05	0	0.465407	g__Allisonella	0.717213
0	0	2.76319e-05	0	0.240639	g__Allobaculum	0.540129
0.00174398	0	0.000357168	0	0.11645	g__Alloprevotella	0.445053
2.95841e-05	0	0	0	0.23199	g__Allorhizobium_Neorhizobium_Pararhizobium_Rhizobium	0.540129
8.13563e-05	0	1.0234e-06	0	0.0327018	g__Alloscardovia	0.293606
0.000143483	0	1.43276e-05	0	0.000461748	g__Anaerococcus	0.0158918
8.87523e-06	0	2.04681e-06	0	0.364365	g__Anaerocolumna	0.659435
4.14177e-05	0	5.52638e-05	0	0.406255	g__Anaerofilum	0.659435
6.5085e-05	0	7.06148e-05	0	0.810217	g__Anaerofustis	0.90194
0	0	1.0234e-06	0	0.40949	g__Anaeroglobus	0.659435
1.03544e-05	0	0.000136113	0	0.907253	g__Anaeroplasma	0.960757
7.39602e-06	0	3.07021e-05	0	0.244163	g__Anaerosporobacter	0.542233
0	0	0	0		g__Anaerosporomusa
0.0248536	0.0124978	0.0309641	0.020947	0.00908827	g__Anaerostipes	0.134052
0.00037128	0	0.000231289	0	0.170902	g__Anaerotruncus	0.530694
3.40217e-05	0	0	0	0.08947	g__Anaerovibrio	0.384907
1.4792e-06	0	2.04681e-06	0	0.792382	g__Anaerovorax	0.893702
1.18336e-05	0	8.18723e-06	0	0.213342	g__Angelakisella	0.540129
0	0	0	0		g__Arachis_hypogaea_var__vulgaris
0	0	1.0234e-06	0	0.40949	g__Arthrospira_PCC_7345	0.659435
1.4792e-06	0	1.0234e-06	0	0.796828	g__ASF356	0.893702
0	0	4.09361e-06	0	0.240639	g__Asteroleplasma	0.540129
2.07089e-05	0	1.84213e-05	0	0.998766	g__Atopobium	0.998766
9.31899e-05	0	7.16382e-05	0	0.12754	g__Azospirillum_sp__47_25	0.466142
3.69801e-05	0	2.66085e-05	0	0.0576765	g__Bacillus	0.378101
0	0	0	0		g__bacterium_YC_LK_LKJ22
5.32514e-05	0	1.0234e-06	0	0.362225	g__Bacteroidales_bacterium_55_9	0.659435
0.140536	0.106847	0.156912	0.136772	0.0789089	g__Bacteroides	0.384907
0	0	0	0		g__Bacteroidetes_bacterium_OLB10
0.00569642	0.000352051	0.0058641	0.000176025	0.679179	g__Barnesiella	0.875762
5.91682e-06	0	0	0	0.23199	g__Bergeyella	0.540129
0.0160937	0.00510474	0.0190537	0.00440063	0.877069	g__Bifidobacterium	0.945428
0.00157979	0.000352051	0.00100601	0.000176025	0.0859756	g__Bilophila	0.384907
0.134646	0.100686	0.128295	0.103855	0.944082	g__Blautia	0.982131
0	0	1.0234e-06	0	0.40949	g__Brachybacterium	0.659435
0	0	0	0		g__Brachyspira
0	0	1.0234e-06	0	0.40949	g__Bradyrhizobium	0.659435
2.95841e-06	0	1.0234e-06	0	0.79301	g__Brochothrix	0.893702
1.4792e-06	0	0	0	0.23199	g__Bulleidia	0.540129
0.0020916	0.00123218	0.00318278	0.00228833	7.90335e-05	g__Butyricicoccus	0.00466297
0.00117449	0	0.00087194	0	0.335264	g__Butyricimonas	0.659435
0.000689309	0	0.000427783	0	0.884374	g__Butyrivibrio	0.945428
0.0010029	0	0.000488163	0	0.730388	g__CAG_352	0.893702
0.000531034	0	0.00129768	0	0.0166675	g__CAG_56	0.181149
0.000127212	0	7.67552e-05	0	0.79301	g__CAG_873	0.893702
1.4792e-06	0	0	0	0.23199	g__Caldicoprobacter	0.540129
0	0	0	0		g__Calditerricola
9.02315e-05	0	1.84213e-05	0	0.357642	g__Campylobacter	0.659435
0	0	0	0		g__candidate_division_SR1_bacterium_taxon_345
0	0	0	0		g__Candidatus_Alysiosphaera
4.43761e-06	0	6.14042e-06	0	0.722729	g__Candidatus_Arthromitus	0.893702
0	0	0.00014123	0	0.240639	g__Candidatus_Gastranaerophilales_bacterium_Zag_111	0.540129
0	0	6.3451e-05	0	0.0951824	g__Candidatus_Melainabacteria_bacterium_MEL_A1	0.397476
0	0	0	0		g__Candidatus_Methanomethylophilus
1.4792e-06	0	0	0	0.23199	g__Candidatus_Saccharimonas	0.540129
0.000144962	0	0.000154534	0	0.199654	g__Candidatus_Soleaferrea	0.540129
0.000244069	0	0.000314185	0	0.643831	g__Candidatus_Stoquefichus	0.85225
2.95841e-06	0	1.22808e-05	0	0.11746	g__Capnocytophaga	0.445053
3.55009e-05	0	4.40063e-05	0	0.998129	g__Caproiciproducens	0.998766
1.4792e-06	0	1.0234e-06	0	0.796828	g__Cardiobacterium	0.893702
8.43147e-05	0	0.000109504	0	0.721768	g__Carnobacterium	0.893702
0.00013017	0	5.8334e-05	0	0.049737	g__Catabacter	0.345447
0.00241998	0	0.00126186	0	0.00810158	g__Catenibacterium	0.129232
4.28969e-05	0	2.04681e-06	0	0.360098	g__Catenisphaera	0.659435
2.36673e-05	0	0	0	0.08947	g__Catonella	0.384907
0.000107982	0	0	0	0.0158033	g__Cellulosilyticum	0.181149
0.000249986	0	0.000321349	0	0.000461524	g__Cercis_gigantea	0.0158918
0	0	6.14042e-06	0	0.40949	g__Cetobacterium	0.659435
0	0	9.21063e-06	0	0.0951785	g__CHKCI001	0.397476
2.51465e-05	0	4.19595e-05	0	0.99289	g__CHKCI002	0.998766
0.0120363	0.00387256	0.014387	0.0055448	0.292676	g__Christensenellaceae_R_7_group	0.618956
1.4792e-06	0	1.0234e-06	0	0.796828	g__Chryseobacterium	0.893702
0	0	0	0		g__Chthoniobacter
0.00146441	0	0.000710242	0	0.215491	g__Cloacibacillus	0.540129
0	0	3.07021e-06	0	0.240639	g__Cloacibacterium	0.540129
0.00026034	0	8.49425e-05	0	0.078872	g__Clostridiales_bacterium_enrichment_culture_clone_06_1235251_67	0.384907
5.47306e-05	0	0.000156581	0	0.172721	g__Clostridioides	0.532342
0.0119046	0.00158423	0.00971824	0.00202429	0.846137	g__Clostridium_sensu_stricto_1	0.922701
1.4792e-06	0	0	0	0.23199	g__Clostridium_sensu_stricto_11	0.540129
7.2481e-05	0	9.21063e-06	0	0.66208	g__Clostridium_sensu_stricto_13	0.865313
1.4792e-06	0	0	0	0.23199	g__Clostridium_sensu_stricto_18	0.540129
5.91682e-05	0	3.07021e-06	0	0.0451176	g__Clostridium_sensu_stricto_2	0.333626
2.95841e-06	0	1.0234e-06	0	0.79301	g__Clostridium_sensu_stricto_3	0.893702
2.95841e-06	0	1.0234e-06	0	0.79301	g__Clostridium_sensu_stricto_6	0.893702
0	0	0	0		g__Clostridium_sensu_stricto_9
5.17722e-05	0	6.3451e-05	0	0.131677	g__Clostridium_sp__CAG_306	0.472893
0.000136087	0	0.000115645	0	0.552428	g__Clostridium_sp__K4410_MGS_306	0.774981
0.0204367	0.00651294	0.0142314	0.00492871	0.0182077	g__Collinsella	0.192814
0.000840188	0	0.0010408	0	0.526039	g__Coprobacter	0.754355
0.00155464	0.000880127	0.00142355	0.000792114	0.763232	g__Coprococcus_1	0.893702
0.00131945	0	0.0042942	0.000176025	0.000508848	g__Coprococcus_2	0.0161657
0.0058473	0.00281641	0.00591732	0.00316846	0.486526	g__Coprococcus_3	0.738697
1.03544e-05	0	3.07021e-05	0	0.96987	g__Coriobacteriaceae_UCG_002	0.988093
1.77505e-05	0	4.91234e-05	0	0.792385	g__Coriobacteriaceae_UCG_003	0.893702
2.66257e-05	0	3.47957e-05	0	0.664711	g__Corynebacterium	0.866011
8.87523e-06	0	2.04681e-06	0	0.074826	g__Corynebacterium_1	0.384907
0	0	0	0		g__Criibacterium_bergeronii
1.33128e-05	0	0	0	0.23199	g__Cryptobacterium	0.540129
2.51465e-05	0	1.33042e-05	0	0.69526	g__Cuneatibacter	0.886476
2.51465e-05	0	2.04681e-06	0	0.364365	g__Cupriavidus	0.659435
9.91067e-05	0	0.00015044	0	0.14029	g__Defluviitaleaceae_UCG_011	0.489739
1.4792e-06	0	6.14042e-06	0	0.223391	g__Deinococcus	0.540129
0	0	0	0		g__Denitrobacterium
0	0	1.0234e-05	0	0.40949	g__Desulfitibacter	0.659435
0.0011242	0	0.00122501	0	0.0269504	g__Desulfovibrio	0.252967
0.00314627	0	0.00604422	0	0.670048	g__Dialister	0.867491
4.88138e-05	0	1.94447e-05	0	0.515504	g__Dielma	0.752308
0	0	0	0		g__Dietzia
0	0	2.86553e-05	0	0.40949	g__DNF00809	0.659435
0.013767	0.00774512	0.012507	0.0102975	0.553558	g__Dorea	0.774981
0.000384593	0	0.000567989	0.000176025	0.508523	g__DTU089	0.752308
1.4792e-06	0	1.0234e-05	0	0.789265	g__Dysgonomonas	0.893702
0.000908232	0.000352051	0.000597667	0.000176025	0.106725	g__Eggerthella	0.427935
0	0	0	0		g__Eggerthia
2.95841e-05	0	1.0234e-06	0	0.0145848	g__Eikenella	0.181149
0.000869772	0.000176025	0.000670329	0.000176025	0.061345	g__Eisenbergiella	0.383871
5.91682e-05	0	0	0	0.08947	g__Elusimicrobium	0.384907
0.000272174	0	4.19595e-05	0	0.365213	g__Enorma	0.659435
0.000996984	0	0.000183189	0	0.0425247	g__Enterococcus	0.325808
0.00207976	0	0.00120045	0	0.844088	g__Enterorhabdus	0.922701
0.00011094	0	5.62872e-05	0	0.00710388	g__Epulopiscium	0.122246
0	0	0	0		g__Eremococcus
0.00153098	0.000528076	0.00296685	0.000880127	0.142297	g__Erysipelatoclostridium	0.489739
0.00489321	0.00123218	0.00761514	0.00246435	0.10099	g__Erysipelotrichaceae_UCG_003	0.408912
0	0	1.0234e-06	0	0.40949	g__Erysipelotrichaceae_UCG_004	0.659435
8.87523e-06	0	2.04681e-06	0	0.376443	g__Erysipelotrichaceae_UCG_006	0.659435
1.4792e-06	0	0	0	0.23199	g__Erysipelotrichaceae_UCG_010	0.540129
0.0113662	0.0014082	0.00979499	0.00105615	0.194362	g__Escherichia_Shigella	0.540129
2.95841e-06	0	0	0	0.23199	g__Ethanoligenens	0.540129
0.000174546	0	0.000142253	0	0.431554	g__Eubacterium	0.685506
3.99385e-05	0	7.16382e-06	0	0.0348522	g__Ezakiella	0.306254
0	0	2.04681e-06	0	0.40949	g__F0058	0.659435
1.18336e-05	0	1.94447e-05	0	0.622959	g__F0332	0.835331
0.0305352	0.0237634	0.0398442	0.035029	0.00697678	g__Faecalibacterium	0.122246
2.95841e-06	0	4.09361e-06	0	0.964851	g__Faecalibaculum	0.988093
2.95841e-06	0	7.16382e-06	0	0.959834	g__Faecalicoccus	0.988093
0.00151914	0	0.000873986	0	0.292527	g__Faecalitalea	0.618956
0.00237412	0.0014082	0.00226377	0.0014082	0.902306	g__Family_XIII_AD3011_group	0.957976
0.000249986	0	0.000276319	0.000176025	0.270373	g__Family_XIII_UCG_001	0.584629
0	0	0	0		g__Fastidiosipila
0	0	0	0		g__Filifactor
2.95841e-06	0	6.14042e-06	0	0.69759	g__Finegoldia	0.886476
0	0	1.0234e-06	0	0.40949	g__Firmicutes_bacterium_CAG_822	0.659435
2.81049e-05	0	0	0	0.23199	g__Flavobacterium	0.540129
0.000767707	0.000176025	0.000642697	0.000176025	0.599156	g__Flavonifractor	0.816671
0	0	0	0		g__Flexilinea
0.000128691	0	0.000164768	0	0.628923	g__Fournierella	0.8406
1.18336e-05	0	0	0	0.23199	g__Fretibacterium	0.540129
0.015295	0.00827319	0.0199205	0.0145221	0.012748	g__Fusicatenibacter	0.175498
0.00585173	0	0.000132019	0	2.21287e-06	g__Fusobacterium	0.000182783
1.4792e-06	0	1.0234e-06	0	0.796828	g__Gallicola	0.893702
1.4792e-06	0	2.04681e-06	0	0.792382	g__Gardnerella	0.893702
0.000306195	0.000176025	0.000372519	0.000176025	0.879313	g__GCA_900066225	0.945428
0.00104284	0.000352051	0.000748108	0.000352051	0.364709	g__GCA_900066575	0.659435
3.10633e-05	0	3.78659e-05	0	0.970993	g__GCA_900066755	0.988093
0.00022336	0	4.91234e-05	0	0.0107665	g__Gemella	0.15333
1.18336e-05	0	0	0	0.08947	g__Geobacillus	0.384907
1.4792e-06	0	1.0234e-06	0	0.796828	g__Georgenia	0.893702
2.07089e-05	0	0	0	0.08947	g__Glutamicibacter	0.384907
0.000131649	0	0.000224125	0	0.108632	g__Gordonibacter	0.429597
1.4792e-06	0	4.09361e-06	0	0.340209	g__Granulicatella	0.659435
0.00397758	0	0.00296685	0.000176025	0.300972	g__gut_metagenome	0.630972
0.000662684	0	0.00305691	0.000176025	0.000742966	g__Haemophilus	0.0219175
1.92297e-05	0	0	0	0.23199	g__Hafnia_Obesumbacterium	0.540129
0	0	0	0		g__Halococcus
1.92297e-05	0	1.12574e-05	0	0.177867	g__Harryflintia	0.540129
1.18336e-05	0	0	0	0.23199	g__Helcococcus	0.540129
4.43761e-06	0	5.11702e-06	0	0.34664	g__Helicobacter	0.659435
0.00207089	0	0.00303848	0	0.876093	g__Holdemanella	0.945428
0.000127212	0	0.000179096	0	0.669577	g__Holdemania	0.867491
0.000288445	0	0.000164768	0	0.00579448	g__Howardella	0.118025
0.00037276	0	0.000355121	0	0.00374598	g__Hungatella	0.0859494
0	0	0	0		g__Hydrogenispora
0.000213005	0	5.3217e-05	0	0.0138104	g__Hydrogenoanaerobacterium	0.180968
0	0	0	0		g__Hymenobacter
1.4792e-06	0	0	0	0.23199	g__Incertae_Sedis	0.540129
0.00595972	0.000880127	0.00485912	0.00105615	0.93123	g__Intestinibacter	0.973096
0.000384593	0	0.000264038	0	0.496013	g__Intestinimonas	0.744922
0	0	0	0		g__iron_reducing_bacterium_enrichment_culture_clone_HN_HFO75
4.43761e-06	0	0	0	0.08947	g__Johnsonella	0.384907
1.4792e-06	0	0	0	0.23199	g__Jonquetella	0.540129
0.00496421	0	0.00192707	0	0.0425996	g__Klebsiella	0.325808
1.4792e-06	0	4.09361e-06	0	0.800653	g__Kocuria	0.893702
1.92297e-05	0	1.0234e-06	0	0.0327018	g__Lachnoanaerobaculum	0.293606
0.00904829	0.00440063	0.00649349	0.00334448	0.0952788	g__Lachnoclostridium	0.397476
0	0	0	0		g__Lachnoclostridium_10
0.00133424	0.000528076	0.00191888	0.000968139	0.00600126	g__Lachnospira	0.118025
0.00131797	0.000528076	0.000930273	0.000352051	0.406498	g__Lachnospiraceae_FCS020_group	0.659435
7.10018e-05	0	0.000111551	0	0.657307	g__Lachnospiraceae_FE2018_group	0.864547
0.00384297	0.000880127	0.00347138	0.00176025	0.606777	g__Lachnospiraceae_ND3007_group	0.821636
0	0	3.27489e-05	0	0.149413	g__Lachnospiraceae_NK3A20_group	0.489742
0.00637093	0.00316846	0.00699803	0.00457666	0.0407528	g__Lachnospiraceae_NK4A136_group	0.323671
0.000102065	0	0.000187283	0	0.474243	g__Lachnospiraceae_NK4B4_group	0.725416
0.000590203	0	0.00134578	0.000352051	0.00026572	g__Lachnospiraceae_UCG_001	0.0121936
0.000103544	0	7.26616e-05	0	0.424825	g__Lachnospiraceae_UCG_002	0.677424
5.0293e-05	0	9.92701e-05	0	0.832612	g__Lachnospiraceae_UCG_003	0.916984
0.000217443	0	0.000299857	0	0.0861854	g__Lachnospiraceae_UCG_004	0.384907
0	0	1.0234e-06	0	0.40949	g__Lachnospiraceae_UCG_006	0.659435
1.4792e-06	0	9.21063e-05	0	0.800653	g__Lachnospiraceae_UCG_007	0.893702
7.9877e-05	0	0.000101317	0	0.514361	g__Lachnospiraceae_UCG_008	0.752308
0.00147477	0.000352051	0.000579246	0.000176025	0.0140218	g__Lachnospiraceae_UCG_010	0.180968
0.00294953	0.000176025	0.00157809	0.000176025	0.724485	g__Lactobacillus	0.893702
0.000692268	0	0.000564919	0	0.513346	g__Lactococcus	0.752308
1.4792e-06	0	1.0234e-06	0	0.796828	g__Lautropia	0.893702
4.43761e-06	0	7.16382e-06	0	0.792385	g__Lawsonella	0.893702
4.88138e-05	0	1.12574e-05	0	0.74772	g__Leptotrichia	0.893702
8.13563e-05	0	3.47957e-05	0	0.57869	g__Leuconostoc	0.794017
9.02315e-05	0	4.80999e-05	0	0.0680463	g__Libanicoccus	0.384907
0	0	2.04681e-06	0	0.240636	g__Listeria	0.540129
1.4792e-06	0	0	0	0.23199	g__Mailhella	0.540129
0	0	2.04681e-06	0	0.40949	g__Marinilactibacillus	0.659435
0.000545826	0.000176025	0.000720476	0.000176025	0.602489	g__Marvinbryantia	0.818514
0.00165967	0	5.73106e-05	0	0.112081	g__Megamonas	0.43261
0.000443761	0	0.00170806	0	0.423238	g__Megasphaera	0.677424
2.21881e-05	0	9.41531e-05	0	0.00239739	g__Merdibacter	0.0582424
0.00115526	0	0.000579246	0	0.159004	g__metagenome	0.509058
0.0129282	0.000352051	0.0111121	0.000176025	0.015076	g__Methanobrevibacter	0.181149
8.13563e-05	0	4.09361e-06	0	0.196235	g__Methanomassiliicoccus	0.540129
0.000192297	0	0.000849425	0	0.732032	g__Methanosphaera	0.893702
0	0	0	0		g__Methylobacillus
1.77505e-05	0	4.91234e-05	0	0.291726	g__Methylobacterium	0.618956
5.91682e-06	0	0	0	0.08947	g__Micrococcus	0.384907
0	0	1.33042e-05	0	0.149413	g__Mitsuokella	0.489742
1.18336e-05	0	4.09361e-06	0	0.378357	g__Mobiluncus	0.659435
0.000460033	0	0.000316232	0	0.0154198	g__Mogibacterium	0.181149
2.07089e-05	0	1.0234e-06	0	0.0727941	g__Morganella	0.384907
0.000122774	0	7.8802e-05	0	0.765394	g__Moryella	0.893702
0	0	0	0		g__Mucispirillum
5.91682e-06	0	2.04681e-06	0	0.379842	g__Murdochiella	0.659435
1.4792e-05	0	1.22808e-05	0	0.217187	g__Muribaculum	0.540129
1.77505e-05	0	1.63745e-05	0	0.955241	g__Murimonas	0.988093
0	0	0	0		g__Mycobacterium
0	0	0	0		g__Mycoplasma
2.95841e-05	0	0	0	0.08947	g__Myroides	0.384907
0.0019629	0.000704101	0.00145426	0.000440063	0.0597338	g__Negativibacillus	0.383871
4.43761e-06	0	0	0	0.08947	g__Negativicoccus	0.384907
2.21881e-05	0	2.45617e-05	0	0.680677	g__Neisseria	0.875762
0	0	0	0		g__Ochrobactrum
0.00720668	0.000352051	0.00327898	0.000880127	0.438097	g__Odoribacter	0.690233
0	0	0	0		g__Oenococcus
0	0	0	0		g__Oikopleura_dioica
0	0	0	0		g__Oligoflexus
0.000146441	0	0.000104387	0	0.448441	g__Olsenella	0.69889
2.07089e-05	0	4.50297e-05	0	0.0990027	g__Oribacterium	0.404833
0.00119372	0.000704101	0.00110016	0.000528076	0.611909	g__Oscillibacter	0.825877
0.000199693	0	0.000100294	0	0.293742	g__Oscillospira	0.618956
0	0	2.14915e-05	0	0.149411	g__Ottowia	0.489742
6.5085e-05	0	0.000104387	0	0.515248	g__Oxalobacter	0.752308
7.39602e-06	0	0	0	0.0370256	g__Paenarthrobacter	0.312073
0.000127212	0	1.22808e-05	0	0.00595766	g__Paenibacillus	0.118025
3.84593e-05	0	0.00010234	0	0.696952	g__Paeniclostridium	0.886476
1.92297e-05	0	1.84213e-05	0	0.882657	g__Papillibacter	0.945428
0.0137551	0.00774512	0.0131149	0.00704101	0.488291	g__Parabacteroides	0.738697
8.87523e-06	0	9.21063e-06	0	0.385633	g__Paraclostridium	0.659435
2.51465e-05	0	5.11702e-06	0	0.798633	g__Paraeggerthella	0.893702
0.00385333	0	0.00455721	0	0.6438	g__Paraprevotella	0.85225
4.43761e-06	0	0	0	0.0370233	g__Parascardovia	0.312073
0.00201172	0.000176025	0.00275807	0.000528076	0.0384049	g__Parasutterella	0.317225
1.4792e-06	0	0	0	0.23199	g__Parcubacteria_group_bacterium_GW2011_GWA2_42_14	0.540129
0.000119816	0	0.000108481	0	0.514834	g__Parvibacter	0.752308
0.000673038	0	1.0234e-05	0	2.41185e-12	g__Parvimonas	9.96095e-10
2.21881e-05	0	2.04681e-06	0	0.376443	g__Pediococcus	0.659435
0.0013372	0	3.47957e-05	0	0.379854	g__Peptoclostridium	0.659435
0.000710018	0	0.000257898	0	0.472828	g__Peptococcus	0.725416
0.000122774	0	1.12574e-05	0	0.000211578	g__Peptoniphilus	0.0109227
0.000531034	0	7.16382e-06	0	1.61069e-10	g__Peptostreptococcus	3.32608e-08
0.0123735	0.00352051	0.0124446	0.00589685	0.619499	g__Phascolarctobacterium	0.833398
0	0	0	0		g__Phocaeicola
4.88138e-05	0	6.75446e-05	0	0.88591	g__Phocea	0.945428
0	0	0	0		g__Phoenicibacter
2.95841e-06	0	0	0	0.23199	g__Planctomicrobium	0.540129
1.4792e-06	0	0	0	0.23199	g__Porphyrobacter	0.540129
0.000717414	0	0	0	0.00685604	g__Porphyromonadaceae_bacterium_C941	0.122246
0.00716231	0	2.55851e-05	0	3.42898e-10	g__Porphyromonas	4.72056e-08
0.000325425	0	0.000119738	0	0.763744	g__Prevotella	0.893702
0.000131649	0	6.24276e-05	0	0.368928	g__Prevotella_2	0.659435
5.47306e-05	0	1.43276e-05	0	0.110014	g__Prevotella_6	0.429597
0.00953347	0	0.000251757	0	0.000346275	g__Prevotella_7	0.0143011
0.00658246	0	0.0118162	0	0.848975	g__Prevotella_9	0.922701
4.58553e-05	0	0.000224125	0	0.72273	g__Prevotellaceae_Ga6A1_group	0.893702
0.00113307	0	0.00253906	0	0.748363	g__Prevotellaceae_NK3B31_group	0.893702
9.02315e-05	0	0.000735827	0	0.24692	g__Prevotellaceae_UCG_001	0.542233
2.66257e-05	0	8.18723e-06	0	0.79301	g__Prevotellaceae_UCG_003	0.893702
1.4792e-05	0	2.86553e-05	0	0.343428	g__Proteus	0.659435
0	0	3.07021e-06	0	0.40949	g__Providencia	0.659435
2.07089e-05	0	5.73106e-05	0	0.571756	g__Pseudobutyrivibrio	0.78975
4.28969e-05	0	5.01468e-05	0	0.382028	g__Pseudoflavonifractor	0.659435
0.000612391	0.000176025	0.00153306	0.000352051	0.545076	g__Pseudomonas	0.770946
0	0	0	0		g__Pseudoramibacter
0	0	0	0		g__Psychrobacter
0.00011094	0	3.68425e-05	0	0.137108	g__Pygmaiobacter	0.483978
8.87523e-05	0	1.22808e-05	0	0.37693	g__Pyramidobacter	0.659435
8.72731e-05	0	8.18723e-06	0	0.211118	g__Ralstonia	0.540129
1.62713e-05	0	1.43276e-05	0	0.13332	g__Raoultibacter	0.474666
1.4792e-06	0	1.0234e-06	0	0.796828	g__Rhodobacter	0.893702
3.10633e-05	0	3.58191e-05	0	0.971346	g__Rikenella	0.988093
0.000374239	0	0.000124855	0	0.244712	g__Rikenellaceae_RC9_gut_group	0.542233
0.00886044	0.00176025	0.0102842	0.00343249	0.119064	g__Romboutsia	0.447029
0.00820071	0.00475268	0.012945	0.00704101	0.00116216	g__Roseburia	0.0319982
0.000119816	0	0.000118715	0	0.0740505	g__Rothia	0.384907
0	0	9.21063e-06	0	0.40949	g__rumen_bacterium_YS2	0.659435
6.5085e-05	0	8.90361e-05	0	0.154792	g__Ruminiclostridium	0.499447
0.000245548	0	0.000180119	0	0.0562085	g__Ruminiclostridium_1	0.374421
0.00591534	0.00299243	0.00657127	0.00387256	0.0978376	g__Ruminiclostridium_5	0.404069
0.00336371	0.000352051	0.00301085	0.000352051	0.981854	g__Ruminiclostridium_6	0.994124
0.00121591	0.000704101	0.00135601	0.000704101	0.930816	g__Ruminiclostridium_9	0.973096
0.00414621	0.00176025	0.00503207	0.000880127	0.21471	g__Ruminococcaceae_NK4A214_group	0.540129
0.0163289	0.00598486	0.0129931	0.00572082	0.502366	g__Ruminococcaceae_UCG_002	0.751729
0.000584286	0.000176025	0.000865799	0.000176025	0.553027	g__Ruminococcaceae_UCG_003	0.774981
0.00284747	0.00246435	0.00237737	0.0021123	0.0612743	g__Ruminococcaceae_UCG_004	0.383871
0.00309154	0.00123218	0.00331173	0.00123218	0.832576	g__Ruminococcaceae_UCG_005	0.916984
1.4792e-05	0	2.35383e-05	0	0.528513	g__Ruminococcaceae_UCG_007	0.755279
0.000634579	0	0.000321349	0	0.522897	g__Ruminococcaceae_UCG_008	0.754355
0.000118336	0	0.000132019	0	0.709173	g__Ruminococcaceae_UCG_009	0.893702
0.00154133	0.000176025	0.00172341	0.000264038	0.59905	g__Ruminococcaceae_UCG_010	0.816671
4.43761e-06	0	4.09361e-06	0	0.655488	g__Ruminococcaceae_UCG_011	0.864547
0.00355453	0.00228833	0.00406189	0.00272839	0.196526	g__Ruminococcaceae_UCG_013	0.540129
0.00844922	0.000704101	0.0105472	0.00167224	0.39291	g__Ruminococcaceae_UCG_014	0.659435
0	0	0	0		g__Ruminococcaceae_V9D2013_group
0.00767855	0.00316846	0.0103691	0.00607287	0.0395476	g__Ruminococcus_1	0.320258
0.0256923	0.0117937	0.0196831	0.00712903	0.477936	g__Ruminococcus_2	0.728367
0.000269215	0	3.07021e-06	0	5.68434e-05	g__S5_A14a	0.00391272
3.40217e-05	0	5.11702e-06	0	0.0227667	g__Sanguibacteroides	0.229333
6.5085e-05	0	4.09361e-06	0	0.193264	g__Sarcina	0.540129
4.43761e-06	0	4.09361e-06	0	0.393662	g__Scardovia	0.659435
0	0	0	0		g__Schrenkiella_parvula
1.4792e-06	0	0	0	0.23199	g__Sedimentibacter	0.540129
2.66257e-05	0	1.0234e-06	0	0.163114	g__Selenomonas	0.5182
2.95841e-06	0	5.11702e-06	0	0.520298	g__Selenomonas_3	0.754355
2.07089e-05	0	9.21063e-06	0	0.982088	g__Selenomonas_4	0.994124
0.000686351	0	0.000667259	0	0.0830288	g__Sellimonas	0.384907
0.000517722	0	0.000635533	0	0.510259	g__Senegalimassilia	0.752308
0.000786937	0	5.11702e-06	0	0.353184	g__Serratia	0.659435
0.000115378	0	0.000164768	0	0.919928	g__Shuttleworthia	0.969574
0.000559139	0	0.000731733	0	0.745838	g__Slackia	0.893702
5.91682e-06	0	0	0	0.08947	g__Sneathia	0.384907
7.69186e-05	0	6.24276e-05	0	0.0685557	g__Solobacterium	0.384907
2.07089e-05	0	2.04681e-06	0	0.701781	g__Sphingobacterium	0.889066
0	0	3.07021e-06	0	0.149406	g__Sphingobium	0.489742
7.39602e-06	0	0	0	0.23199	g__Sphingomonas	0.540129
4.43761e-06	0	0	0	0.23199	g__Sporosarcina	0.540129
3.84593e-05	0	2.14915e-05	0	0.283638	g__Staphylococcus	0.610118
0	0	3.07021e-06	0	0.240639	g__Stenotrophomonas	0.540129
1.4792e-06	0	1.0234e-06	0	0.796828	g__Stomatobaculum	0.893702
0.0139001	0.00281641	0.0140073	0.00457666	0.0841623	g__Streptococcus	0.384907
0.0179842	0.0116177	0.0234462	0.0190107	0.00819924	g__Subdoligranulum	0.129232
0	0	1.0234e-06	0	0.40949	g__Succinatimonas	0.659435
0.000859418	0	0.000156581	0	0.219092	g__Succiniclasticum	0.540129
0.000760311	0	0.000562872	0	0.952815	g__Succinivibrio	0.988093
0.000767707	0	0.000849425	0	0.523845	g__Sutterella	0.754355
1.77505e-05	0	1.0234e-06	0	0.79301	g__Synechococcus_PCC_7942	0.893702
3.55009e-05	0	7.16382e-06	0	0.79301	g__Synergistes	0.893702
0	0	0	0		g__Syntrophaceticus
2.95841e-06	0	2.04681e-06	0	0.798633	g__Syntrophomonas	0.893702
0.00187415	0	0.00263731	0	0.441214	g__Terrisporobacter	0.690233
0	0	0	0		g__Tetrasphaera
0	0	0	0		g__Thermus
0	0	0	0		g__Tissierella
0	0	1.0234e-06	0	0.40949	g__TM7_phylum_sp__oral_clone_FR058	0.659435
0	0	1.0234e-06	0	0.40949	g__TM7_phylum_sp__oral_clone_HD027	0.659435
1.4792e-05	0	7.16382e-06	0	0.847267	g__Treponema_2	0.922701
2.95841e-06	0	0	0	0.0894681	g__Trueperella	0.384907
1.4792e-06	0	0	0	0.23199	g__Tumebacillus	0.540129
0.00155464	0.000176025	0.00222078	0.000352051	0.345429	g__Turicibacter	0.659435
0.000976275	0	0.000746061	0	0.922622	g__Tyzzerella	0.969574
0.000158275	0	0.000202634	0	0.525947	g__Tyzzerella_3	0.754355
0.00136531	0	0.00112165	0	0.0084486	g__Tyzzerella_4	0.129232
0.00121443	0.000704101	0.00103364	0.000528076	0.451587	g__UBA1819	0.701149
8.72731e-05	0	7.77786e-05	0	0.5589	g__UC5_1_2E3	0.779816
2.95841e-06	0	1.0234e-06	0	0.79301	g__un_c__Alphaproteobacteria	0.893702
0.000190817	0	0.000229242	0	0.728241	g__un_c__Clostridia	0.893702
8.87523e-06	0	0	0	0.08947	g__un_c__Gammaproteobacteria	0.384907
0	0	1.0234e-06	0	0.40949	g__un_f__A0839	0.659435
0	0	1.0234e-06	0	0.40949	g__un_f__Actinomycetaceae	0.659435
0.000125732	0	7.8802e-05	0	0.395362	g__un_f__Atopobiaceae	0.659435
0.000102065	0	7.26616e-05	0	0.439561	g__un_f__Barnesiellaceae	0.690233
0	0	0	0		g__un_f__Burkholderiaceae
0.000232235	0	0.000302927	0	0.141254	g__un_f__Christensenellaceae	0.489739
0	0	1.0234e-06	0	0.40949	g__un_f__Clostridiaceae_1	0.659435
0.000652329	0	0.000159651	0	0.364711	g__un_f__Clostridiales_vadinBB60_group	0.659435
0.00072481	0	0.000964046	0.000176025	0.464217	g__un_f__Coriobacteriales_Incertae_Sedis	0.717213
9.31899e-05	0	6.95914e-05	0	0.99637	g__un_f__Desulfovibrionaceae	0.998766
0.00149104	0.000352051	0.0012199	0.000176025	0.123049	g__un_f__Eggerthellaceae	0.457832
1.4792e-06	0	0	0	0.23199	g__un_f__Enterobacteriaceae	0.540129
0.000121295	0	9.21063e-05	0	0.632478	g__un_f__Erysipelotrichaceae	0.842624
0	0	0	0		g__un_f__Family_XI
1.62713e-05	0	1.94447e-05	0	0.839125	g__un_f__Family_XIII	0.921699
0	0	0	0		g__un_f__Family_XIV
0	0	0	0		g__un_f__Family_XVIII
0.000229277	0	0.000100294	0	0.855499	g__un_f__Flavobacteriaceae	0.927352
0.00827023	0.00598486	0.0104991	0.0062489	0.24635	g__un_f__Lachnospiraceae	0.542233
1.4792e-06	0	0	0	0.23199	g__un_f__Methanomethylophilaceae	0.540129
5.91682e-06	0	0	0	0.08947	g__un_f__Microbacteriaceae	0.384907
0	0	0	0		g__un_f__Micrococcaceae
3.40217e-05	0	6.14042e-06	0	0.11026	g__un_f__Mitochondria	0.429597
0.00298503	0.000352051	0.00468616	0.000352051	0.660633	g__un_f__Muribaculaceae	0.865313
0	0	0	0		g__un_f__Neisseriaceae
2.95841e-06	0	0	0	0.23199	g__un_f__Paludibacteraceae	0.540129
2.51465e-05	0	0.000156581	0	0.933041	g__un_f__Pasteurellaceae	0.973096
0.000282528	0	0.000303951	0	0.536944	g__un_f__Peptococcaceae	0.764351
0	0	2.04681e-06	0	0.240636	g__un_f__Peptostreptococcaceae	0.540129
0.000652329	0	0.000287576	0	0.00233939	g__un_f__Prevotellaceae	0.0582424
7.9877e-05	0	4.09361e-06	0	0.0554849	g__un_f__Puniceicoccaceae	0.374421
0	0	1.0234e-06	0	0.40949	g__un_f__Rikenellaceae	0.659435
0.00824952	0.00281641	0.00576381	0.00228833	0.964381	g__un_f__Ruminococcaceae	0.988093
2.95841e-06	0	3.07021e-06	0	0.969869	g__un_f__Saccharimonadaceae	0.988093
0	0	0	0		g__un_f__Steroidobacteraceae
7.39602e-06	0	1.0234e-06	0	0.360098	g__un_f__vadinBE97	0.659435
4.88138e-05	0	0.00068261	0	0.340368	g__un_f__Veillonellaceae	0.659435
2.95841e-05	0	0	0	0.08947	g__un_f__Victivallaceae	0.384907
0	0	2.04681e-06	0	0.40949	g__un_f__Weeksellaceae	0.659435
0	0	4.09361e-06	0	0.149411	g__un_k__Bacteria	0.489742
5.0293e-05	0	0.000122808	0	0.995077	g__un_o__Bacteroidales	0.998766
0	0	1.22808e-05	0	0.40949	g__un_o__Betaproteobacteriales	0.659435
1.4792e-06	0	2.04681e-06	0	0.792382	g__un_o__Chloroplast	0.893702
0.000221881	0	0.000355121	0	0.356741	g__un_o__Clostridiales	0.659435
0.00014792	0	0.000128949	0	0.24814	g__un_o__Coriobacteriales	0.542233
0	0	0	0		g__un_o__Gammaproteobacteria_Incertae_Sedis
0.00076327	0	0.000404244	0	0.13023	g__un_o__Gastranaerophilales	0.471797
0.000301758	0	0.00019854	0	0.167773	g__un_o__Izimaplasmatales	0.524925
0.00109757	0	0.0024531	0	0.0460452	g__un_o__Mollicutes_RF39	0.333626
0	0	0	0		g__un_o__NB1_j
7.2481e-05	0	3.47957e-05	0	0.257813	g__un_o__Rhodospirillales	0.560404
1.4792e-06	0	1.0234e-06	0	0.796828	g__un_p__Firmicutes	0.893702
0	0	0	0		g__un_p__LCP_89
0.000281049	0	6.14042e-06	0	1.53993e-06	g__unidentified	0.000158998
0	0	0	0		g__Vagococcus
1.18336e-05	0	2.04681e-05	0	0.901155	g__Varibaculum	0.957976
0.00409888	0.000352051	0.00294331	0.000352051	0.570824	g__Veillonella	0.78975
2.66257e-05	0	1.0234e-06	0	0.362225	g__Verrucomicrobium	0.659435
0	0	4.09361e-06	0	0.149411	g__Vicia_faba__fava_bean_	0.489742
3.99385e-05	0	5.11702e-06	0	0.0478665	g__Victivallis	0.340842
8.87523e-06	0	0	0	0.0894681	g__W5053	0.384907
6.06474e-05	0	9.00595e-05	0	0.153256	g__wallaby_gut_metagenome	0.498385
0.000232235	0	1.0234e-05	0	0.0164024	g__Weissella	0.181149
2.07089e-05	0	0	0	0.08947	g__Wolinella	0.384907
0	0	0	0		g__XBB1006
1.4792e-06	0	0	0	0.23199	g__Z20	0.540129

## Sheet: Deng_18CRCGenusWilcoxTest
Supplementary Table5: The Wilcoxon test results of the relative abundance of genera for the colorectal cancer versus the normal within the each study.
CRC_mean	CRC_median	Normal_mean	Normal_median	pvalue	measures	FDR
0.000350497	5.09269e-05	0.000313277	5.09269e-05	0.780097	g__Clostridium_innocuum_group	0.875231
2.9957e-06	0	1.54324e-06	0	0.650944	g__Eubacterium_brachy_group	0.771737
0.0141876	0.00437971	0.00456953	0.000407415	0.0428537	g__Eubacterium_coprostanoligenes_group	0.221174
0.00530538	0.00157873	0.00609579	0.000865757	0.958473	g__Eubacterium_eligens_group	0.977319
2.09699e-05	0	2.93215e-05	0	0.8292	g__Eubacterium_fissicatena_group	0.913518
0.000347501	5.09269e-05	0.000296302	0.000101854	0.265335	g__Eubacterium_hallii_group	0.530671
4.49355e-05	0	5.40133e-05	0	0.0361327	g__Eubacterium_nodatum_group	0.207763
0	0	1.54324e-06	0	0.499345	g__Eubacterium_oxidoreducens_group	0.645221
0.00313949	0	0.00653253	0	0.493062	g__Eubacterium_ruminantium_group	0.645221
0.00142296	0.000203707	0.00156176	0.00081483	0.0838776	g__Eubacterium_ventriosum_group	0.328266
0.000122824	0	0.000561739	0	0.5949	g__Eubacterium_xylanophilum_group	0.751797
4.79312e-05	0	3.70377e-05	0	0.421967	g__Ruminococcus_gauvreauii_group	0.645221
0.000542221	0.000101854	0.00132256	0.000356488	0.235875	g__Ruminococcus_gnavus_group	0.480099
0.00596743	0.002088	0.00329944	0.000763903	0.226495	g__Ruminococcus_torques_group	0.473581
4.19398e-05	0	1.54324e-05	0	0.153843	g__Acetanaerobacterium	0.432907
0.00047332	0	0.00126083	0	0.424712	g__Acidaminococcus	0.645221
5.9914e-06	0	0	0	0.176682	g__Acinetobacter	0.432907
0.000179742	5.09269e-05	1.69756e-05	0	0.00708963	g__Actinomyces	0.0905898
0.000335518	0	0	0	0.00125748	g__Aeromonas	0.0321356
0.00656058	0.000763903	0.00853411	0.002088	0.476675	g__Agathobacter	0.645221
0.000203707	0	0	0	0.00125748	g__Aggregatibacter	0.0321356
0.000260626	0	6.17295e-06	0	0.0249534	g__Akkermansia	0.172117
3.29527e-05	0	3.08648e-06	0	0.62944	g__Alcaligenes	0.758928
0.0422304	0.0428295	0.0137919	0.00728254	0.00194376	g__Alistipes	0.0444828
9.8858e-05	0	0.000155867	0	0.233112	g__Allisonella	0.480099
0	0	2.46918e-05	0	0.499345	g__Allobaculum	0.645221
0.0209549	0	0.00567912	0	0.17997	g__Alloprevotella	0.435717
5.9914e-05	0	0	0	0.0499706	g__Anaerococcus	0.225357
2.69613e-05	0	4.62972e-06	0	0.459269	g__Anaerofilum	0.645221
4.79312e-05	0	3.08648e-06	0	0.213594	g__Anaeroglobus	0.463459
0	0	0.000101854	0	0.213594	g__Anaerosinus	0.463459
0.000287587	5.09269e-05	0.000964524	0.000865757	0.000874737	g__Anaerostipes	0.0321356
0.000191725	5.09269e-05	4.32107e-05	0	0.040391	g__Anaerotruncus	0.221174
8.38795e-05	0	6.63593e-05	0	0.164169	g__Angelakisella	0.432907
2.9957e-06	0	3.08648e-06	0	1	g__Atopobium	1
1.79742e-05	0	0.000424391	0	0.960322	g__Azospirillum_sp__47_25	0.977319
0.293905	0.338205	0.420582	0.481666	0.0259202	g__Bacteroides	0.172117
0.00229171	0	0.00280406	0	0.83011	g__Barnesiella	0.913518
0.000104849	0	3.39512e-05	0	0.46304	g__Bifidobacterium	0.645221
0.000179742	0.000101854	0.000138891	5.09269e-05	0.0950609	g__Bilophila	0.341625
0.00330126	0.00152781	0.00206177	0.00178244	0.63024	g__Blautia	0.758928
0	0	0	0		g__Burkholderia_Caballeronia_Paraburkholderia
0.00197417	0.000865757	0.00374698	0.00305561	0.0291612	g__Butyricicoccus	0.176502
0.0113717	0.00437971	0.00325623	0.00081483	0.0637873	g__Butyricimonas	0.266747
0	0	2.00621e-05	0	0.319646	g__Butyrivibrio	0.578886
0.000137802	0	2.93215e-05	0	0.723324	g__CAG_352	0.827685
0.00053623	5.09269e-05	0.000240745	0	0.405045	g__CAG_56	0.645221
0	0	0.000334883	0	0.499345	g__CAG_873	0.645221
0	0	5.86431e-05	0	0.499345	g__Candidatus_Gastranaerophilales_bacterium_Zag_111	0.645221
3.59484e-05	0	1.69756e-05	0	0.208712	g__Candidatus_Soleaferrea	0.463459
0.000692006	0	2.77783e-05	0	0.985526	g__Candidatus_Stoquefichus	0.994171
9.28666e-05	0	0	0	0.176682	g__Capnocytophaga	0.432907
5.9914e-06	0	7.71619e-06	0	0.844012	g__Caproiciproducens	0.924394
0	0	0	0		g__Carnegiea_gigantea
5.39226e-05	0	4.62972e-06	0	0.0156094	g__Catabacter	0.132969
0	0	0.000341056	0	0.319646	g__Catenibacterium	0.578886
0.000161768	0	0	0	0.0499706	g__Catonella	0.225357
0	0	6.17295e-06	0	0.319545	g__CHKCI002	0.578886
0.00446659	0.000152781	0.00232103	0	0.272799	g__Christensenellaceae_R_7_group	0.540894
0	0	0.000199078	0	0.499345	g__Citrobacter	0.645221
0.000110841	0	1.85189e-05	0	0.0178073	g__Cloacibacillus	0.140349
2.9957e-05	0	6.17295e-06	0	1	g__Clostridioides	1
9.28666e-05	0	0.000907424	0	0.611428	g__Clostridium_sensu_stricto_1	0.758928
0	0	9.25943e-05	0	0.499345	g__Clostridium_sp__K4410_MGS_306	0.645221
0.00133309	0.000407415	0.000535504	0.000356488	0.291161	g__Collinsella	0.566686
9.8858e-05	0	0.000154324	0	0.472363	g__Coprobacillus	0.645221
0.002088	0	0.000322537	0	0.777565	g__Coprobacter	0.875231
0.000413406	0	0.000234572	0.000152781	0.495571	g__Coprococcus_1	0.645221
0.00103052	0	0.00162503	0	0.379959	g__Coprococcus_2	0.619791
0.000149785	0	0.000734582	0.000356488	0.0118591	g__Coprococcus_3	0.118591
0	0	0	0		g__Cryptobacterium
8.08839e-05	0	1.54324e-05	0	0.0128415	g__Defluviitaleaceae_UCG_011	0.123064
6.29097e-05	0	1.23459e-05	0	0.0162828	g__Desulfovibrio	0.133752
0.0032713	5.09269e-05	0.00737205	0.000203707	0.351546	g__Dialister	0.601998
0.000116832	0	8.17916e-05	0	0.548905	g__Dielma	0.705297
0.0017375	0.000662049	0.000905881	0.000560196	0.636399	g__Dorea	0.762353
9.58623e-05	0	9.25943e-06	0	0.144305	g__DTU089	0.432907
0.000164763	5.09269e-05	8.48781e-05	0	0.198344	g__Eggerthella	0.463459
6.59054e-05	0	0	0	0.00435304	g__Eikenella	0.0735305
0.00100955	0.000152781	0.000268523	0	0.000286748	g__Eisenbergiella	0.0131904
0.000131811	0	1.85189e-05	0	0.723324	g__Enterococcus	0.827685
1.79742e-05	0	0	0	0.176682	g__Enterorhabdus	0.432907
0.0005572	5.09269e-05	0.000405872	0	0.405316	g__Erysipelatoclostridium	0.645221
0.00346902	0.000305561	0.00304327	0.00162966	0.142286	g__Erysipelotrichaceae_UCG_003	0.432907
0.0262543	0.00432878	0.0293817	0.00600937	0.436346	g__Escherichia_Shigella	0.645221
1.19828e-05	0	6.4816e-05	0	0.552527	g__Ezakiella	0.706007
0	0	0	0		g__Facklamia
0.0586887	0.0436953	0.0764814	0.0484315	0.378473	g__Faecalibacterium	0.619791
2.39656e-05	0	9.25943e-06	0	0.723301	g__Faecalicoccus	0.827685
0.000209699	0	0.00133181	0	0.690799	g__Faecalitalea	0.802444
0.000946641	0.000509269	0.000118829	5.09269e-05	0.00382692	g__Family_XIII_AD3011_group	0.0733493
0.000245647	5.09269e-05	5.24701e-05	0	0.176927	g__Family_XIII_UCG_001	0.432907
0.00105149	0	0	0	0.176682	g__Filifactor	0.432907
2.69613e-05	0	3.54945e-05	0	0.672879	g__Firmicutes_bacterium_CAG_345	0.785595
0.000380454	0	0	0	0.176682	g__Firmicutes_oral_clone_FM046	0.432907
0.0045295	0.0013241	0.00297691	0.00152781	0.950992	g__Flavonifractor	0.977319
0.000374462	0	1.08027e-05	0	0.00806313	g__Fournierella	0.0929757
0.000739937	0.000407415	0.00116823	0.000458342	0.328173	g__Fusicatenibacter	0.589686
0.040367	0.011153	0.00346148	0	0.00107254	g__Fusobacterium	0.0321356
0.000104849	0	4.01242e-05	0	0.0567094	g__GCA_900066225	0.246097
1.79742e-05	0	9.56808e-05	0	0.0899165	g__GCA_900066575	0.328266
3.89441e-05	0	1.85189e-05	0	0.277773	g__GCA_900066755	0.54605
0.00101255	0	1.08027e-05	0	0.0255735	g__Gemella	0.172117
0.000329527	5.09269e-05	2.62351e-05	0	0.00447577	g__Granulicatella	0.0735305
0.00636586	0	0.00100156	0	0.611907	g__gut_metagenome	0.758928
0.00109043	0	0.00111422	0.000101854	0.165074	g__Haemophilus	0.432907
1.49785e-05	0	7.71619e-06	0	0.184993	g__Halomonas	0.443213
0.000110841	0	0.000719149	0	0.663361	g__Holdemanella	0.782426
0.000563191	0.000203707	0.000387353	0.000101854	0.234118	g__Holdemania	0.480099
3.89441e-05	0	2.62351e-05	0	0.335615	g__Howardella	0.593781
0.00197716	0.000356488	0.00103243	5.09269e-05	0.00650608	g__Hungatella	0.0880234
2.09699e-05	0	4.62972e-06	0	0.0284255	g__Hydrogenoanaerobacterium	0.176502
0	0	0	0		g__Ignatzschineria
0.000170755	5.09269e-05	0.000424391	0	0.603108	g__Intestinibacter	0.758004
0.000913688	0.000152781	0.00016667	5.09269e-05	0.0374768	g__Intestinimonas	0.210236
0	0	0	0		g__Ipomoea_batatas__sweet_potato_
0.0598331	0.00178244	0.00313123	0.000356488	0.043541	g__Klebsiella	0.221174
6.59054e-05	0	0	0	0.0147795	g__Lachnoanaerobaculum	0.130742
0.011153	0.00662049	0.0297752	0.0151762	0.00606311	g__Lachnoclostridium	0.0871571
0.00294178	0.000662049	0.0108675	0.00499083	0.00808484	g__Lachnospira	0.0929757
7.48925e-05	0	5.40133e-05	0	0.629799	g__Lachnospiraceae_FCS020_group	0.758928
0.00141397	0	0.000368834	0.000152781	0.351258	g__Lachnospiraceae_ND3007_group	0.601998
0.0067523	0.0013241	0.00842917	0.00229171	0.629589	g__Lachnospiraceae_NK4A136_group	0.758928
0.00053623	0	0.0013241	0.000305561	0.011757	g__Lachnospiraceae_UCG_001	0.118591
0.000200712	0	4.62972e-06	0	0.0743201	g__Lachnospiraceae_UCG_003	0.299888
0.0013241	0.000254634	0.00341827	0.00224078	0.0272261	g__Lachnospiraceae_UCG_004	0.173944
0.00715373	0.00183337	0.00170682	0.000458342	0.201351	g__Lachnospiraceae_UCG_010	0.463459
0.000203707	0	4.93836e-05	0	0.439557	g__Lactobacillus	0.645221
0	0	1.54324e-05	0	0.213529	g__Lactonifactor	0.463459
2.9957e-06	0	0	0	0.176682	g__Leptotrichia	0.432907
0	0	0	0		g__Lysinibacillus
3.59484e-05	0	1.38891e-05	0	0.822072	g__Marvinbryantia	0.913413
0.00334619	0	0.0169556	0	0.293199	g__Megamonas	0.566686
0.00379255	0.000509269	0.00604949	0	0.0327731	g__Megasphaera	0.193277
0.000185733	0	0	0	0.0499706	g__Merdibacter	0.225357
0.00112339	0	0.00159108	0	0.859914	g__metagenome	0.932926
8.68752e-05	0	0.000229943	0	0.222528	g__Methanobrevibacter	0.470189
0	0	1.54324e-06	0	0.499345	g__Mitsuokella	0.645221
2.9957e-06	0	0	0	0.176682	g__Mogibacterium	0.432907
0.000326531	0	1.54324e-06	0	0.0675248	g__Morganella	0.277334
0	0	1.23459e-05	0	0.499345	g__mouse_gut_metagenome	0.645221
0	0	7.71619e-06	0	0.319646	g__Murdochiella	0.578886
2.9957e-05	0	0	0	0.176682	g__Myroides	0.432907
0.000724959	0	0.000160497	0	0.149052	g__Negativibacillus	0.432907
2.9957e-06	0	0	0	0.176682	g__Negativicoccus	0.432907
5.9914e-06	0	1.69756e-05	0	0.927672	g__Neisseria	0.977319
0.00545217	0.004176	0.00240591	0.00127317	0.102556	g__Odoribacter	0.362892
0	0	0	0		g__Olsenella
0	0	0	0		g__Oribacterium
0.0033432	0.00183337	0.00196454	0.000712976	0.246866	g__Oscillibacter	0.498064
9.28666e-05	0	0.000128089	0	0.959671	g__Oscillospira	0.977319
0.00281596	0	0	0	0.176682	g__Ottowia	0.432907
0.00025763	5.09269e-05	3.39512e-05	0	0.0105893	g__Oxalobacter	0.115978
2.9957e-06	0	1.54324e-06	0	0.650944	g__Papillibacter	0.771737
0.0227673	0.026482	0.025235	0.0166531	0.454702	g__Parabacteroides	0.645221
0.00408613	0	0.00504176	0	0.311871	g__Paraprevotella	0.578886
0.00488598	0.000916684	0.00750786	0.000254634	0.439426	g__Parasutterella	0.645221
0.00496387	0.000458342	0	0	1.41775e-06	g__Parvimonas	0.000163042
6.89011e-05	0	5.55566e-05	0	0.945483	g__Peptococcus	0.977319
4.79312e-05	0	1.54324e-06	0	0.222829	g__Peptoniphilus	0.470189
0.00224378	0.000152781	0	0	1.41775e-06	g__Peptostreptococcus	0.000163042
0.0221981	0.0176207	0.0236085	0.020218	0.429479	g__Phascolarctobacterium	0.645221
3.29527e-05	0	4.93836e-05	0	0.879232	g__Phocea	0.940574
0.0162307	0	0.000128089	0	0.13528	g__Porphyromonas	0.432907
0.0414844	5.09269e-05	5.55566e-05	0	0.00483307	g__Prevotella	0.074107
0.0025104	0	0.023022	0	0.409016	g__Prevotella_2	0.645221
1.19828e-05	0	8.33349e-05	0	0.872393	g__Prevotella_6	0.937619
0.00908895	0	0.0031374	0	0.575411	g__Prevotella_7	0.731185
0.0303854	0	0.0734952	0	0.915688	g__Prevotella_9	0.975038
0	0	0.00163738	0	0.499345	g__Prevotellaceae_Ga6A1_group	0.645221
0	0	0.000978413	0	0.499345	g__Prevotellaceae_NK3B31_group	0.645221
0.000227673	0	0.000516985	0	0.672879	g__Prevotellaceae_UCG_001	0.785595
0	0	0.00105558	0	0.213529	g__Proteus	0.463459
9.28666e-05	0	0	0	0.0499706	g__Providencia	0.225357
0.000206703	0	4.47539e-05	0	0.485543	g__Pseudoflavonifractor	0.645221
6.29097e-05	0	7.25322e-05	0	0.38384	g__Pseudomonas	0.621712
5.39226e-05	0	8.17916e-05	0	0.20994	g__Pyramidobacter	0.463459
0	0	6.17295e-06	0	0.499345	g__Ralstonia	0.645221
8.98709e-06	0	0.00205405	0	0.960322	g__Rikenellaceae_RC9_gut_group	0.977319
4.19398e-05	0	0.000882732	5.09269e-05	0.0424231	g__Romboutsia	0.221174
0.0117641	0.00560196	0.0244001	0.0169586	0.0870959	g__Roseburia	0.328266
2.69613e-05	0	7.25322e-05	0	0.80972	g__Ruminiclostridium	0.904056
5.9914e-05	0	0	0	0.176682	g__Ruminiclostridium_1	0.432907
0.00116233	0.000356488	0.000535504	0.000305561	0.869567	g__Ruminiclostridium_5	0.937619
0.000347501	0	0.000483034	0	0.775991	g__Ruminiclostridium_6	0.875231
0.00333421	0.000611122	0.00143521	0.000611122	0.366343	g__Ruminiclostridium_9	0.610572
0.003481	0.00106946	0.00178398	5.09269e-05	0.0513367	g__Ruminococcaceae_NK4A214_group	0.227066
0.0290373	0.0177735	0.0119246	0.00325932	0.0863291	g__Ruminococcaceae_UCG_002	0.328266
0.00436473	0.00315747	0.00281487	0.00168059	0.353347	g__Ruminococcaceae_UCG_003	0.601998
0.000521251	0.000356488	0.000205251	0.000101854	0.0442348	g__Ruminococcaceae_UCG_004	0.221174
0.00902903	0.00336117	0.00187812	0.000763903	0.0261917	g__Ruminococcaceae_UCG_005	0.172117
1.79742e-05	0	2.46918e-05	0	0.0895519	g__Ruminococcaceae_UCG_008	0.328266
0.000221682	0	4.47539e-05	0	0.312006	g__Ruminococcaceae_UCG_009	0.578886
0.000206703	0	0.000515442	0	0.848875	g__Ruminococcaceae_UCG_010	0.925314
0.000527243	0.000152781	0.00118984	0.000712976	0.0881559	g__Ruminococcaceae_UCG_013	0.328266
0.00684217	0	0.00607573	0	0.466742	g__Ruminococcaceae_UCG_014	0.645221
0.00351695	0	0.0019059	0.000254634	0.456981	g__Ruminococcus_1	0.645221
0.00806742	0.00218986	0.00620536	0.00137503	0.629529	g__Ruminococcus_2	0.758928
2.9957e-05	0	0	0	0.176682	g__S5_A14a	0.432907
0	0	1.69756e-05	0	0.319646	g__Sanguibacteroides	0.578886
0	0	0	0		g__Selenomonas
2.9957e-06	0	0	0	0.176682	g__Selenomonas_3	0.432907
5.69183e-05	0	6.17295e-05	0	0.352058	g__Sellimonas	0.601998
0	0	1.54324e-05	0	0.319646	g__Senegalimassilia	0.578886
2.9957e-06	0	0	0	0.176682	g__Slackia	0.432907
3.59484e-05	0	1.54324e-06	0	0.0224735	g__Solobacterium	0.166739
0	0	0	0		g__Stomatobaculum
0.00791164	0.000865757	0.000770076	0.000407415	0.107106	g__Streptococcus	0.373249
0.0255893	0.00987981	0.0112533	0.00514361	0.140478	g__Subdoligranulum	0.432907
0	0	0.000574085	0	0.499345	g__Succinivibrio	0.645221
0.00325333	0.00157873	0.0108937	0.00539825	0.143589	g__Sutterella	0.432907
1.19828e-05	0	0.000296302	0	0.112738	g__Turicibacter	0.387012
0.000152781	0	0.000152781	0	0.940847	g__Tyzzerella	0.977319
8.98709e-05	0	0.00185806	5.09269e-05	0.0459015	g__Tyzzerella_3	0.224624
0.000982589	0	0.000646617	0	0.216227	g__Tyzzerella_4	0.464786
0.00144093	0.00081483	0.000325623	0.000152781	0.00212744	g__UBA1819	0.0444828
8.98709e-05	0	3.08648e-06	0	0.62944	g__UC5_1_2E3	0.758928
0	0	3.2408e-05	0	0.499345	g__un_f__Barnesiellaceae	0.645221
7.78882e-05	0	3.2408e-05	0	0.440563	g__un_f__Christensenellaceae	0.645221
0	0	3.70377e-05	0	0.499345	g__un_f__Clostridiales_vadinBB60_group	0.645221
3.29527e-05	0	6.17295e-06	0	0.204719	g__un_f__Coriobacteriales_Incertae_Sedis	0.463459
2.09699e-05	0	0	0	0.176682	g__un_f__Eggerthellaceae	0.432907
0.000116832	0	1.08027e-05	0	0.34536	g__un_f__Enterobacteriaceae	0.601998
0.000509269	0	3.54945e-05	0	0.144411	g__un_f__Flavobacteriaceae	0.432907
0.00357387	0.00305561	0.0196053	0.00692605	0.000218438	g__un_f__Lachnospiraceae	0.0131904
2.9957e-06	0	2.16053e-05	0	0.960322	g__un_f__Mitochondria	0.977319
0.00226774	0	0.000506182	0	0.364375	g__un_f__Muribaculaceae	0.610572
7.78882e-05	0	4.32107e-05	0	0.377438	g__un_f__Peptococcaceae	0.619791
0.000697998	0	0.000501552	0	0.985526	g__un_f__Prevotellaceae	0.994171
0.00412807	0.00152781	0.000996932	0.000305561	0.0183064	g__un_f__Ruminococcaceae	0.140349
1.49785e-05	0	1.54324e-06	0	0.213594	g__un_f__Victivallaceae	0.463459
0	0	3.54945e-05	0	0.499345	g__un_o__Bacteroidales	0.645221
2.69613e-05	0	0.000171299	0	0.333186	g__un_o__Chloroplast	0.593781
4.19398e-05	0	3.70377e-05	0	0.365017	g__un_o__Clostridiales	0.610572
8.98709e-06	0	0	0	0.0147231	g__un_o__DTU014	0.130742
0	0	0	0		g__un_o__Gastranaerophilales
0.00167759	0	0.00143521	0	0.777555	g__un_o__Mollicutes_RF39	0.875231
0.00156076	5.09269e-05	4.62972e-06	0	0.000234156	g__unidentified	0.0131904
0	0	1.54324e-06	0	0.499345	g__Vagococcus	0.645221
0.00193822	5.09269e-05	0.00155558	0.000203707	0.166331	g__Veillonella	0.432907
0.000386445	0	2.93215e-05	0	0.0627145	g__Victivallis	0.266747
8.98709e-06	0	3.8581e-05	0	0.956585	g__Weissella	0.977319

## Sheet: Flemer_17CRCGenusWilcoxTest
Supplementary Table5: The Wilcoxon test results of the relative abundance of genera for the colorectal cancer versus the normal within the each study.
CRC_mean	CRC_median	Normal_mean	Normal_median	pvalue	measures	FDR
0	0	2.11158e-05	0	0.128703	g__Bacteroides_pectinophilus_group	0.444611
5.42977e-05	0	7.39051e-05	0	0.4107	g__Clostridium_innocuum_group	0.650974
9.04961e-05	0	4.22315e-05	0	0.643273	g__Eubacterium_brachy_group	0.834504
0.00573745	0.00285063	0.00816124	0.00418092	0.108578	g__Eubacterium_coprostanoligenes_group	0.444611
0.00359722	0.000760167	0.00257612	0.000855188	0.887485	g__Eubacterium_eligens_group	0.944219
0	0	5.27894e-06	0	0.291697	g__Eubacterium_fissicatena_group	0.549122
0.0153662	0.00959711	0.0238555	0.0158685	0.0511988	g__Eubacterium_hallii_group	0.289483
2.2624e-05	0	0	0	0.193779	g__Eubacterium_nodatum_group	0.537507
0.00023529	0.000190042	0.00024811	0.000190042	0.827908	g__Eubacterium_oxidoreducens_group	0.927417
0.000864238	0	0.00201655	0	0.215798	g__Eubacterium_ruminantium_group	0.549122
0.00068777	0.000190042	0.000934372	0.000475105	0.0307603	g__Eubacterium_ventriosum_group	0.217922
0.00104523	0.000380084	0.0022066	0.000760167	0.107004	g__Eubacterium_xylanophilum_group	0.444611
0.000393658	0.000190042	0.000607078	0.000380084	0.0805939	g__Ruminococcus_gauvreauii_group	0.378876
0.00577365	0.000665146	0.00718992	0.000380084	0.0296925	g__Ruminococcus_gnavus_group	0.217922
0.0188956	0.0133979	0.0108429	0.00788674	0.153157	g__Ruminococcus_torques_group	0.482237
0	0	0	0		g__Acetanaerobacterium
0	0	0	0		g__Acetitomaculum
2.2624e-05	0	4.22315e-05	0	0.864662	g__Acidaminococcus	0.930791
5.42977e-05	0	3.16736e-05	0	0.431393	g__Actinomyces	0.660924
0.0232982	0.0149183	0.0484976	0.0263208	0.0375316	g__Agathobacter	0.24298
1.35744e-05	0	0	0	0.368066	g__Aggregatibacter	0.599715
0.038859	0.000475105	0.0446809	0.0114025	0.223974	g__Akkermansia	0.549122
0.0161219	0.0112125	0.0211897	0.0153934	0.338318	g__Alistipes	0.599715
0.00011312	0	3.16736e-05	0	0.280465	g__Allisonella	0.549122
0.00214476	0	0.000707378	0	0.934332	g__Alloprevotella	0.97623
9.04961e-05	0	0	0	0.0196971	g__Anaerococcus	0.217922
4.07232e-05	0	0	0	0.0196681	g__Anaerofustis	0.217922
3.61984e-05	0	0.00059652	0	0.486152	g__Anaeroplasma	0.694928
0.014588	0.00598632	0.0177953	0.0119726	0.0636654	g__Anaerostipes	0.322479
2.2624e-05	0	3.69526e-05	0	0.527941	g__Anaerotruncus	0.733686
0.000366509	0	0.000174205	0	0.662698	g__Asteroleplasma	0.836394
8.14465e-05	0	5.27894e-05	0	0.854144	g__Azospirillum_sp__47_25	0.930791
0	0	1.05579e-05	0	0.291697	g__Bacteroidales_bacterium_55_9	0.549122
0.196177	0.149088	0.123358	0.100912	0.0533303	g__Bacteroides	0.289483
0.00466507	0.00142531	0.00598632	0.00142531	0.769948	g__Barnesiella	0.89699
0.022339	0.00361079	0.0179484	0.00921703	0.433998	g__Bifidobacterium	0.660924
0.00106333	0.000760167	0.00074433	0.000380084	0.128174	g__Bilophila	0.444611
0.0792791	0.049981	0.0990276	0.0739263	0.2252	g__Blautia	0.549122
0.00121717	0.000950209	0.00195849	0.00152033	0.037542	g__Butyricicoccus	0.24298
0.000823515	0.000380084	0.00054901	0.000190042	0.995871	g__Butyricimonas	1
0.000533927	0	0.00379028	0	0.00283907	g__Butyrivibrio	0.133356
0.00023529	0	0.00074433	0	0.552111	g__CAG_352	0.754429
0.00388228	0.0022805	0.00664091	0.00332573	0.0741019	g__CAG_56	0.367356
0	0	2.63947e-05	0	0.291697	g__CAG_873	0.549122
8.14465e-05	0	0	0	0.368066	g__Campylobacter	0.599715
4.5248e-06	0	8.9742e-05	0	0.116389	g__Candidatus_Soleaferrea	0.444611
3.61984e-05	0	7.91841e-05	0	0.215873	g__Caproiciproducens	0.549122
3.16736e-05	0	1.58368e-05	0	0.405122	g__Catabacter	0.64653
0.00124432	0	0.00361079	0	0.343574	g__Catenibacterium	0.599715
0	0	5.27894e-06	0	0.291697	g__Catenisphaera	0.549122
3.16736e-05	0	3.69526e-05	0	0.547125	g__Cellulosilyticum	0.754321
0	0	4.22315e-05	0	0.291697	g__Cercis_gigantea	0.549122
0.00902246	0.00332573	0.0231481	0.0146332	0.0119842	g__Christensenellaceae_R_7_group	0.217922
0.00565148	0	0.000760167	0	0.866874	g__Citrobacter	0.930791
0	0	5.27894e-06	0	0.291697	g__Cloacibacillus	0.549122
0.000167418	0	0.000733773	0	0.292023	g__Clostridiales_bacterium_enrichment_culture_clone_06_1235251_67	0.549122
0.00927133	0.000950209	0.0111438	0.00256556	0.22977	g__Clostridium_sensu_stricto_1	0.549122
1.35744e-05	0	0	0	0.368066	g__Clostridium_sensu_stricto_18	0.599715
0	0	5.27894e-06	0	0.291697	g__Clostridium_sp__CAG_306	0.549122
4.5248e-06	0	8.9742e-05	0	0.461114	g__Clostridium_sp__K4410_MGS_306	0.688716
0.00135292	0.000665146	0.00168398	0.00114025	0.292236	g__Collinsella	0.549122
0.000755642	0	0.000279784	0	0.746954	g__Coprobacter	0.891487
0.00226693	0.00171038	0.00276089	0.00237552	0.123398	g__Coprococcus_1	0.444611
0.00732566	0.000570125	0.0101303	0.00722159	0.022434	g__Coprococcus_2	0.217922
0.00757452	0.00560623	0.0070421	0.00684151	0.651845	g__Coprococcus_3	0.834504
0	0	0	0		g__Cuneatibacter
3.61984e-05	0	7.39051e-05	0	0.240112	g__Defluviitaleaceae_UCG_011	0.549122
0.00230313	0	0.00172621	0.000190042	0.324624	g__Desulfovibrio	0.581825
0.00181445	0	0.00315153	0	0.231656	g__Dialister	0.549122
3.16736e-05	0	0	0	0.0196318	g__Dielma	0.217922
0.0119002	0.0105473	0.0126589	0.00912201	0.809864	g__Dorea	0.927417
0.000361984	0	0.000195321	0	0.781025	g__DTU089	0.905367
0.000153843	0	6.86262e-05	0	0.446537	g__Eggerthella	0.675605
0.000479629	0.000190042	0.000258668	0	0.0179209	g__Eisenbergiella	0.217922
0.000624423	0	0.000285063	0	0.666742	g__Enterococcus	0.836394
1.80992e-05	0	5.27894e-05	0	0.509128	g__Enterorhabdus	0.71895
3.61984e-05	0	2.63947e-05	0	0.895684	g__Epulopiscium	0.944318
9.04961e-06	0	0	0	0.368066	g__Erysipelatoclostridium	0.599715
0.00152938	0.000570125	0.00139892	0.000665146	0.611763	g__Erysipelotrichaceae_UCG_003	0.814519
0	0	0.000501499	0	0.291697	g__Erysipelotrichaceae_UCG_004	0.549122
0	0	3.16736e-05	0	0.291697	g__Erysipelotrichaceae_UCG_009	0.549122
0.0391441	0.0022805	0.0203503	0.000760167	0.0534239	g__Escherichia_Shigella	0.289483
0.000389133	0	5.27894e-06	0	0.379686	g__Ezakiella	0.614353
0.0669445	0.0579628	0.0744225	0.054637	0.992003	g__Faecalibacterium	1
1.80992e-05	0	2.11158e-05	0	0.822516	g__Faecalitalea	0.927417
0.00142079	0.000570125	0.00203239	0.00133029	0.0169531	g__Family_XIII_AD3011_group	0.217922
0.000443431	0.000285063	0.000485662	0.000285063	0.597389	g__Family_XIII_UCG_001	0.799951
2.2624e-05	0	7.39051e-05	0	0.32081	g__FD2005	0.581825
9.04961e-06	0	0	0	0.368066	g__Filifactor	0.599715
0	0	0	0		g__Firmicutes_bacterium_CAG_345
0.000493204	0.000190042	0.00014781	0	0.10611	g__Flavonifractor	0.444611
0.000475105	0	0.000992441	0.000190042	0.210637	g__Fournierella	0.549122
0.0140043	0.00845686	0.0219604	0.0165336	0.0115089	g__Fusicatenibacter	0.217922
0.00236195	0	4.75105e-05	0	0.176605	g__Fusobacterium	0.527551
0.000149319	0	0.000327294	0	0.855937	g__GCA_900066225	0.930791
0.000244339	0	0.000269226	0.000190042	0.458363	g__GCA_900066575	0.688716
1.35744e-05	0	5.27894e-06	0	0.39389	g__GCA_900066755	0.632941
7.23969e-05	0	5.27894e-06	0	0.134221	g__Gemella	0.45324
0.000416282	0	0.00332045	0.000285063	0.00584947	g__gut_metagenome	0.194704
0.00169228	0	0.000517336	0	0.811307	g__Haemophilus	0.927417
0	0	0.000475105	0	0.291697	g__Hafnia_Obesumbacterium	0.549122
0.00233027	0	0.00322543	0	0.678317	g__Holdemanella	0.836511
0.000303162	0	0.000358968	9.50209e-05	0.717458	g__Howardella	0.866154
0.00022624	0	1.58368e-05	0	0.0155738	g__Hungatella	0.217922
9.04961e-06	0	8.4463e-05	0	0.00475632	g__Hydrogenoanaerobacterium	0.184704
0.0040497	0.000760167	0.00646142	0.00142531	0.556918	g__Intestinibacter	0.754429
0.0016606	0.000665146	0.00129862	0.000475105	1	g__Intestinimonas	1
0.0183028	0	0.000723215	0	0.42582	g__Klebsiella	0.660924
0.00807225	0.00465602	0.00775476	0.00579628	0.89231	g__Lachnoclostridium	0.944318
0	0	5.27894e-06	0	0.291697	g__Lachnoclostridium_5	0.549122
0.00357912	0.000950209	0.0043604	0.00209046	0.035278	g__Lachnospira	0.241758
0.00148866	0.00114025	0.00196904	0.00161536	0.076262	g__Lachnospiraceae_FCS020_group	0.370189
0.000149319	0	0.000290342	0.000190042	0.0998456	g__Lachnospiraceae_NC2004_group	0.444611
0.0035565	0.00237552	0.00681511	0.00494109	0.0012173	g__Lachnospiraceae_ND3007_group	0.0945433
0.00482344	0.00342075	0.00716352	0.00484607	0.11414	g__Lachnospiraceae_NK4A136_group	0.444611
9.04961e-06	0	3.16736e-05	0	0.243239	g__Lachnospiraceae_NK4B4_group	0.549122
0.000733018	0	0.00256556	0.00104523	3.95305e-05	g__Lachnospiraceae_UCG_001	0.0092106
0.000402708	0	0.00200072	0	0.0200733	g__Lachnospiraceae_UCG_003	0.217922
0.00189589	0.00104523	0.0020799	0.00133029	0.529009	g__Lachnospiraceae_UCG_004	0.733686
0.00134387	0.000950209	0.0025814	0.00218548	0.00286171	g__Lachnospiraceae_UCG_008	0.133356
0.00133482	0.000190042	0.000702099	0.000285063	0.69266	g__Lachnospiraceae_UCG_010	0.844972
0.012407	0	0.00147282	0	0.667679	g__Lactobacillus	0.836394
0	0	5.27894e-06	0	0.291697	g__Libanicoccus	0.549122
9.04961e-06	0	6.86262e-05	0	0.0813038	g__Mailhella	0.378876
0.000289588	0	0.000506778	0.000380084	0.00883576	g__Marvinbryantia	0.217922
0.000873287	0	0.0060655	0	0.840962	g__Megamonas	0.930791
0.000669671	0	4.75105e-05	0	0.140191	g__Megasphaera	0.458591
0.00213118	0	0.000211158	0	0.249553	g__metagenome	0.549122
7.23969e-05	0	0.000274505	0	0.169941	g__Methanobrevibacter	0.514236
4.5248e-06	0	9.50209e-05	0	0.0288673	g__Methanosphaera	0.217922
5.42977e-05	0	8.9742e-05	0	0.874978	g__Mitsuokella	0.935183
0.000475105	0	0.000285063	0	0.826064	g__Mogibacterium	0.927417
1.35744e-05	0	0	0	0.193779	g__Moryella	0.537507
0	0	1.05579e-05	0	0.291697	g__Muribaculum	0.549122
0.000153843	0	0.0001003	0	0.682134	g__Negativibacillus	0.836511
0.0011131	0.000475105	0.000849909	0.000570125	0.943208	g__Odoribacter	0.978988
1.35744e-05	0	0.000174205	0	0.282896	g__Olsenella	0.549122
0	0	0.000205879	0	0.128735	g__Oribacterium	0.444611
0.000972833	0.000760167	0.000834072	0.000570125	0.622992	g__Oscillibacter	0.820097
0.00011312	0	0.0001003	0	0.621442	g__Oscillospira	0.820097
1.80992e-05	0	8.9742e-05	0	0.181821	g__Oxalobacter	0.531928
1.80992e-05	0	1.05579e-05	0	0.767844	g__Papillibacter	0.89699
0.00404065	0.00171038	0.00204823	0.00161536	0.721177	g__Parabacteroides	0.866156
0.00110858	0	0.00129334	0	0.959635	g__Paraprevotella	0.984999
0.000882337	0	0.000791841	0	0.422773	g__Parasutterella	0.660924
0.00022624	0	2.11158e-05	0	0.185829	g__Parvimonas	0.531928
0	0	0.00164703	0	0.291697	g__Peptoclostridium	0.549122
0.000108595	0	0.000311457	0	0.308258	g__Peptococcus	0.570032
0.000547501	0	0	0	0.0607992	g__Peptoniphilus	0.321218
0.000999982	0	5.27894e-06	0	0.0072848	g__Peptostreptococcus	0.21217
0.00433476	0.00209046	0.00362135	0.00123527	0.286263	g__Phascolarctobacterium	0.549122
5.42977e-05	0	8.9742e-05	0	0.70294	g__Phocea	0.853047
0.00221715	0	1.58368e-05	0	0.0407778	g__Porphyromonas	0.250032
4.5248e-06	0	0	0	0.368066	g__Prevotella	0.599715
0.00108143	0	3.16736e-05	0	0.288536	g__Prevotella_2	0.549122
0.00648857	0	0.00138836	0	0.915213	g__Prevotella_7	0.960562
0.0775009	9.50209e-05	0.0391275	0.000190042	0.769098	g__Prevotella_9	0.89699
0.000547501	0	0.0015045	0	0.187202	g__Prevotellaceae_NK3B31_group	0.531928
4.97729e-05	0	7.91841e-05	0	0.479609	g__Prevotellaceae_UCG_001	0.694093
0	0	5.27894e-06	0	0.291697	g__Prevotellaceae_UCG_003	0.549122
4.5248e-06	0	1.58368e-05	0	0.470286	g__Raoultibacter	0.690319
0.00371034	0	0.0112547	0	0.554242	g__Rikenellaceae_RC9_gut_group	0.754429
0.00396373	0.00114025	0.00711073	0.00294565	0.525237	g__Romboutsia	0.733686
0.0116649	0.00722159	0.0121891	0.00950209	0.31852	g__Roseburia	0.581825
2.2624e-05	0	2.63947e-05	0	0.647352	g__Rothia	0.834504
0	0	0	0		g__Ruminiclostridium
1.35744e-05	0	4.75105e-05	0	0.282882	g__Ruminiclostridium_1	0.549122
0.00174205	0.000570125	0.00230162	0.000570125	0.947733	g__Ruminiclostridium_5	0.978988
0.001733	0.000190042	0.002782	0.000950209	0.0432178	g__Ruminiclostridium_6	0.251744
0.00123075	0.000950209	0.00148866	0.00104523	0.63292	g__Ruminiclostridium_9	0.828485
0.00212666	0.000570125	0.00430234	0.0022805	0.0420778	g__Ruminococcaceae_NK4A214_group	0.251388
0.0278637	0.0143482	0.034651	0.0243254	0.213835	g__Ruminococcaceae_UCG_002	0.549122
0.00382799	0.00161536	0.00602327	0.00418092	0.0308645	g__Ruminococcaceae_UCG_003	0.217922
0.000298637	0	0.000490941	0	0.429414	g__Ruminococcaceae_UCG_004	0.660924
0.00573293	0.0018054	0.00774948	0.00551121	0.143679	g__Ruminococcaceae_UCG_005	0.458591
1.35744e-05	0	3.69526e-05	0	0.186449	g__Ruminococcaceae_UCG_007	0.531928
4.5248e-06	0	0.000512057	0	0.111048	g__Ruminococcaceae_UCG_008	0.444611
3.61984e-05	0	1.58368e-05	0	0.74992	g__Ruminococcaceae_UCG_009	0.891487
0.00159726	0.000190042	0.00427066	0.00142531	0.0101843	g__Ruminococcaceae_UCG_010	0.217922
0.00184612	0.00133029	0.0019796	0.00133029	0.469286	g__Ruminococcaceae_UCG_013	0.690319
0.00257914	0	0.00420731	0.00237552	0.000625222	g__Ruminococcaceae_UCG_014	0.0728383
0	0	1.05579e-05	0	0.128703	g__Ruminococcaceae_V9D2013_group	0.444611
0.00752475	0.00380084	0.0104048	0.00969213	0.0198023	g__Ruminococcus_1	0.217922
0.00584605	0.00399088	0.0070685	0.00351577	0.763076	g__Ruminococcus_2	0.89699
0.000253389	0	0.000601799	0	1	g__Sellimonas	1
0.000180992	0	0.000443431	0	0.141286	g__Senegalimassilia	0.458591
0.000162893	0	0.0002006	0	0.676389	g__Shuttleworthia	0.836511
0.000131219	0	0.000142531	0	0.0304764	g__Slackia	0.217922
0.00011312	0	0.000158368	0	0.949576	g__Solobacterium	0.978988
0.0235516	0.00114025	0.00627666	0.000760167	0.169107	g__Streptococcus	0.514236
0.0217734	0.0138731	0.0227733	0.0151083	0.681053	g__Subdoligranulum	0.836511
0.00365604	0	0.00247054	0	0.835594	g__Succiniclasticum	0.930791
0.000443431	0	0.00878415	0	0.84409	g__Succinivibrio	0.930791
0.0022986	0.000760167	0.00158368	0.000190042	0.300589	g__Sutterella	0.560299
0.00129409	9.50209e-05	0.00262891	0.000475105	0.0937069	g__Terrisporobacter	0.428112
0.000723969	0	0.00129334	0	0.471076	g__Turicibacter	0.690319
9.04961e-06	0	2.63947e-05	0	0.479609	g__Tyzzerella	0.694093
0.000515828	0	0.0010769	0	0.501775	g__Tyzzerella_3	0.712888
4.5248e-06	0	0	0	0.368066	g__Tyzzerella_4	0.599715
0.000475105	0.000190042	0.000126695	0	0.129758	g__UBA1819	0.444611
0	0	1.58368e-05	0	0.291697	g__un_c__Bacteroidia	0.549122
4.5248e-06	0	0	0	0.368066	g__un_f__Acidaminococcaceae	0.599715
0	0	0.00119304	0	0.291697	g__un_f__Bacteroidales_RF16_group	0.549122
9.50209e-05	0	0.000116137	0	0.14175	g__un_f__Barnesiellaceae	0.458591
0	0	1.05579e-05	0	0.128703	g__un_f__Burkholderiaceae	0.444611
0.000466055	0	0.000464547	9.50209e-05	0.579249	g__un_f__Christensenellaceae	0.780145
0	0	1.05579e-05	0	0.291697	g__un_f__Clostridiaceae_1	0.549122
0.000257914	0	0.0025075	0.000190042	0.0620378	g__un_f__Clostridiales_vadinBB60_group	0.321218
0.00012217	0	0.000232273	0	0.993834	g__un_f__Coriobacteriales_Incertae_Sedis	1
0.000140269	0	0.000290342	0	0.849729	g__un_f__Eggerthellaceae	0.930791
9.04961e-06	0	0	0	0.368066	g__un_f__Enterobacteriaceae	0.599715
0.000185517	0	4.22315e-05	0	0.822813	g__un_f__Erysipelotrichaceae	0.927417
9.04961e-06	0	5.27894e-06	0	0.662626	g__un_f__Family_XIII	0.836394
4.5248e-06	0	6.33473e-05	0	0.028195	g__un_f__Flavobacteriaceae	0.217922
0.0263389	0.0202395	0.0397293	0.0366781	0.0217093	g__un_f__Lachnospiraceae	0.217922
0	0	5.27894e-06	0	0.291697	g__un_f__Lactobacillaceae	0.549122
0	0	0	0		g__un_f__Mitochondria
1.80992e-05	0	0.00141476	0	0.486152	g__un_f__Muribaculaceae	0.694928
1.35744e-05	0	0	0	0.368066	g__un_f__Pasteurellaceae	0.599715
4.5248e-06	0	7.91841e-05	0	0.0132943	g__un_f__Peptococcaceae	0.217922
0.000117645	0	0.000369526	9.50209e-05	0.0406612	g__un_f__Peptostreptococcaceae	0.250032
0.00104071	0	0.000575404	0	0.826719	g__un_f__Prevotellaceae	0.927417
0	0	7.39051e-05	0	0.0285304	g__un_f__Puniceicoccaceae	0.217922
0.00459268	0.00247054	0.00730077	0.0063664	0.0276947	g__un_f__Ruminococcaceae	0.217922
5.88225e-05	0	0.000607078	0	0.166115	g__un_f__vadinBE97	0.514236
0	0	0	0		g__un_f__Veillonellaceae
0	0	6.33473e-05	0	0.128703	g__un_f__Victivallaceae	0.444611
4.5248e-05	0	3.69526e-05	0	0.860412	g__un_k__Bacteria	0.930791
0.000411757	0	0.000285063	0	0.419718	g__un_o__Bacteroidales	0.660772
0.000538452	9.50209e-05	0.000776004	0.000760167	0.0246201	g__un_o__Clostridiales	0.217922
0	0	5.27894e-06	0	0.291697	g__un_o__Coriobacteriales	0.549122
0	0	0	0		g__un_o__Gastranaerophilales
4.07232e-05	0	0.00049622	0	0.32223	g__un_o__Izimaplasmatales	0.581825
0	0	0.000131973	0	0.028551	g__un_o__Mollicutes_RF39	0.217922
0	0	0	0		g__un_o__Rhodospirillales
0	0	5.27894e-06	0	0.291697	g__un_o__Selenomonadales	0.549122
9.04961e-06	0	0	0	0.368066	g__un_p__Actinobacteria	0.599715
1.80992e-05	0	0	0	0.10751	g__un_p__Firmicutes	0.444611
0	0	9.50209e-05	0	0.291697	g__unidentified_rumen_bacterium_RF9	0.549122
0.00128957	0	0.000417036	0	0.991279	g__Veillonella	1
4.97729e-05	0	4.75105e-05	0	0.648361	g__Victivallis	0.834504
0	0	8.4463e-05	0	0.128735	g__Weissella	0.444611

## Sheet: Flemer_18CRCGenusWilcoxTest
Supplementary Table5: The Wilcoxon test results of the relative abundance of genera for the colorectal cancer versus the normal within the each study.
CRC_mean	CRC_median	Normal_mean	Normal_median	pvalue	measures	FDR
0.000131804	0	0.00014353	0	0.275551	g__Bacteroides_pectinophilus_group	0.631225
0.000151645	0	8.04401e-05	0	0.978477	g__Clostridium_innocuum_group	0.987399
0.000150228	0	2.99679e-05	0	0.0290032	g__Eubacterium_brachy_group	0.392254
0.00588157	0.00303149	0.00764339	0.00493839	0.151517	g__Eubacterium_coprostanoligenes_group	0.631225
0.00216555	0.00068453	0.00233276	0.000831215	0.296747	g__Eubacterium_eligens_group	0.631225
9.92072e-05	0	9.46354e-05	0	0.230962	g__Eubacterium_fissicatena_group	0.631225
0.0153587	0.0117348	0.0187378	0.0130061	0.338783	g__Eubacterium_hallii_group	0.648767
2.55104e-05	0	2.52361e-05	0	0.653829	g__Eubacterium_nodatum_group	0.837235
0.000378405	0.00019558	0.000514186	0.000342265	0.431484	g__Eubacterium_oxidoreducens_group	0.719862
0.00124151	0	0.00137379	0	0.591246	g__Eubacterium_ruminantium_group	0.824527
0	0	0	0		g__Eubacterium_saphenum_group
0.000700119	0.00039116	0.00143373	0.000635635	0.162446	g__Eubacterium_ventriosum_group	0.631225
0.00131946	0.00058674	0.00187694	0.000977899	0.213585	g__Eubacterium_xylanophilum_group	0.631225
0	0	0	0		g__Eubacterium_yurii_group
0.000111962	0	0.00011514	0	0.336351	g__Ruminococcus_gauvreauii_group	0.648767
0.00325116	0.00019558	0.0045977	0	0.0272206	g__Ruminococcus_gnavus_group	0.392254
0.0147025	0.00987678	0.0108137	0.00767651	0.470614	g__Ruminococcus_torques_group	0.745667
2.83449e-06	0	4.73177e-06	0	0.90765	g__Abiotrophia	0.974335
8.50347e-06	0	1.57726e-06	0	0.365556	g__Acetanaerobacterium	0.659761
1.70069e-05	0	5.36267e-05	0	0.578271	g__Acetitomaculum	0.824249
0	0	0	0		g__Acholeplasma
0	0	0	0		g__Acholeplasmatales_bacterium_canine_oral_taxon_316
0.000423756	0	4.8895e-05	0	0.407962	g__Acidaminococcus	0.703741
0	0	0	0		g__Acinetobacter
1.1338e-05	0	5.83585e-05	0	0.64369	g__Actinobacillus	0.831153
6.09416e-05	0	6.78221e-05	0	0.715382	g__Actinomyces	0.892883
7.08623e-06	0	3.15451e-06	0	0.224298	g__Adlercreutzia	0.631225
0	0	0	0		g__Aegilops_tauschii
0	0	0.00598569	0	0.298501	g__Aeromonas	0.631225
0.019609	0.00977899	0.0340293	0.0235185	0.0166261	g__Agathobacter	0.392254
8.50347e-06	0	3.15451e-06	0	0.944512	g__Aggregatibacter	0.974335
0.0264543	0.00039116	0.0303275	0.0039116	0.293072	g__Akkermansia	0.631225
0.0344036	0.0222961	0.0351492	0.0205359	0.789178	g__Alistipes	0.942472
9.63727e-05	0	4.25859e-05	0	0.228146	g__Allisonella	0.631225
0.00239515	0	0.000531536	0	0.608638	g__Alloprevotella	0.824527
1.1338e-05	0	3.15451e-06	0	0.723239	g__Alloscardovia	0.895953
0	0	0	0		g__Alysiella
4.39346e-05	0	3.15451e-06	0	0.184342	g__Anaerococcus	0.631225
4.67691e-05	0	1.73498e-05	0	0.00795309	g__Anaerofilum	0.377204
2.26759e-05	0	0	0	0.00340108	g__Anaerofustis	0.225831
0	0	0	0		g__Anaeroglobus
2.26759e-05	0	0.000582008	0	0.0290571	g__Anaeroplasma	0.392254
0	0	2.05043e-05	0	0.137071	g__Anaerosporobacter	0.598783
0.0128006	0.00743204	0.0139934	0.00831215	0.391166	g__Anaerostipes	0.687128
9.63727e-05	0	3.31224e-05	0	0.0805481	g__Anaerotruncus	0.49613
3.11794e-05	0	2.20816e-05	0	0.409102	g__Angelakisella	0.703741
5.66898e-06	0	3.15451e-06	0	0.630989	g__Asaccharobacter	0.825451
0	0	1.57726e-06	0	0.298501	g__Asaccharospora	0.631225
0.000724213	0	9.62127e-05	0	0.530962	g__Asteroleplasma	0.779997
2.83449e-06	0	6.30903e-06	0	0.895406	g__Atopobium	0.965181
0.000348642	0	0.0016782	0	0.430822	g__Azospirillum_sp__47_25	0.719862
4.39346e-05	0	1.10408e-05	0	0.640344	g__Bacteroidales_bacterium_55_9	0.831153
0	0	0	0		g__Bacteroidales_genomosp__P4_oral_clone_MB2_G17
0.17985	0.150401	0.149642	0.135341	0.240714	g__Bacteroides	0.631225
0.00773391	0.00273812	0.0103531	0.00327596	0.630559	g__Barnesiella	0.825451
0	0	0	0		g__Bergeyella
0.0236439	0.00469392	0.0178419	0.00528066	0.988963	g__Bifidobacterium	0.991951
0.00156606	0.000977899	0.00119398	0.00068453	0.227873	g__Bilophila	0.631225
0.0737039	0.0497751	0.0897302	0.0588207	0.448257	g__Blautia	0.726931
0	0	1.57726e-06	0	0.298501	g__Bulleidia	0.631225
0.00162275	0.00117348	0.00226336	0.00156464	0.0836847	g__Butyricicoccus	0.49613
0.00135205	0.00058674	0.00125076	0.000537845	0.731093	g__Butyricimonas	0.898792
0.000572567	0	0.00232961	0	0.235871	g__Butyrivibrio	0.631225
0	0	0	0		g__Butyrivibrio_2
0.000521546	0	0.000621439	0	0.170706	g__CAG_352	0.631225
0.00379255	0.00215138	0.00475385	0.0029337	0.383482	g__CAG_56	0.677214
0	0	3.78542e-05	0	0.137071	g__CAG_873	0.598783
6.80278e-05	0	2.05043e-05	0	0.451757	g__Campylobacter	0.728075
0	0	0	0		g__candidate_division_SR1_bacterium_MGEHA
0	0	0	0		g__candidate_division_SR1_bacterium_taxon_345
0	0	0	0		g__candidate_division_TM7_single_cell_isolate_TM7a
5.66898e-06	0	0	0	0.351011	g__Candidatus_Melainabacteria_bacterium_MEL_A1	0.648767
0	0	0	0		g__Candidatus_Saccharibacteria_oral_taxon_TM7x
0	0	0	0		g__Candidatus_Saccharimonas
7.22795e-05	0	0.000116717	0	0.928976	g__Candidatus_Soleaferrea	0.974335
4.25174e-06	0	4.73177e-06	0	0.382176	g__Capnocytophaga	0.677214
0.00015448	0	0.000148262	0	0.985781	g__Caproiciproducens	0.991756
0	0	0	0		g__Cardiobacterium
2.69277e-05	0	6.30903e-06	0	0.0370281	g__Catabacter	0.39581
0.00129253	0	0.00246368	0	0.52101	g__Catenibacterium	0.76878
2.12587e-05	0	1.73498e-05	0	0.516117	g__Catenisphaera	0.768733
7.08623e-06	0	0	0	0.351011	g__Catonella	0.648767
2.40932e-05	0	4.73177e-05	0	0.826792	g__Cellulosilyticum	0.965181
4.25174e-06	0	0	0	0.181924	g__CHKCI001	0.631225
5.66898e-06	0	3.15451e-06	0	0.733653	g__CHKCI002	0.898792
0.0120721	0.00537845	0.0232835	0.0155486	0.0284814	g__Christensenellaceae_R_7_group	0.392254
0.000510208	0	0.000905346	0	0.426278	g__Citrobacter	0.719862
3.40139e-05	0	2.52361e-05	0	0.443648	g__Cloacibacillus	0.725572
0	0	0	0		g__Clostridiales_bacterium_canine_oral_taxon_162
0.000573984	0	0.000807556	0	0.59861	g__Clostridiales_bacterium_enrichment_culture_clone_06_1235251_67	0.824527
9.92072e-06	0	1.26181e-05	0	0.590444	g__Clostridioides	0.824527
0.00643004	0.00058674	0.00869226	0.00234696	0.0424865	g__Clostridium_sensu_stricto_1	0.398264
4.25174e-06	0	4.73177e-06	0	0.64369	g__Clostridium_sensu_stricto_13	0.831153
0	0	0	0		g__Clostridium_sensu_stricto_2
2.12587e-05	0	8.83264e-05	0	0.504687	g__Clostridium_sp__CAG_306	0.768733
0.00039116	0	0.000301256	0	0.179046	g__Clostridium_sp__K4410_MGS_306	0.631225
0.0025638	0.00176022	0.00172552	0.00117348	0.228326	g__Collinsella	0.631225
0	0	0	0		g__Comamonas
4.67691e-05	0	1.41953e-05	0	0.0835041	g__Coprobacillus	0.49613
0.000994906	0.00029337	0.000735002	0.00019558	0.616422	g__Coprobacter	0.824527
0.00183108	0.00146685	0.00197946	0.00176022	0.237459	g__Coprococcus_1	0.631225
0.00379964	0.00029337	0.00417815	0.0019069	0.0373303	g__Coprococcus_2	0.39581
0.00611825	0.00459613	0.00552986	0.00469392	0.966902	g__Coprococcus_3	0.981687
1.41725e-06	0	0	0	0.351011	g__Coriobacteriaceae_UCG_002	0.648767
3.82656e-05	0	1.10408e-05	0	0.618395	g__Coriobacteriaceae_UCG_003	0.824527
1.41725e-06	0	1.57726e-06	0	0.948081	g__Corynebacterium	0.974335
0	0	0	0		g__Corynebacterium_1
0	0	0	0		g__Coxiella
1.41725e-05	0	0	0	0.181924	g__Criibacterium_bergeronii	0.631225
0	0	0	0		g__Cryptobacterium
1.41725e-06	0	0	0	0.351011	g__Cuneatibacter	0.648767
0	0	0	0		g__Cutibacterium
4.81864e-05	0	7.88629e-05	0	0.317404	g__Defluviitaleaceae_UCG_011	0.648767
0	0	3.15451e-06	0	0.298501	g__Dehalobacterium	0.631225
0	0	0	0		g__Delftia
0	0	0	0		g__Desulfobulbus
0.00322707	0	0.0019763	9.77899e-05	0.887214	g__Desulfovibrio	0.965181
0.00369051	0	0.00393999	0.000146685	0.366316	g__Dialister	0.659761
4.11001e-05	0	9.46354e-06	0	0.18992	g__Dielma	0.631225
4.25174e-06	0	1.10408e-05	0	0.195212	g__DNF00809	0.631225
0.0100015	0.00899668	0.0108705	0.00733425	0.857316	g__Dorea	0.965181
0.000374153	0	0.000159303	0	0.838135	g__DTU089	0.965181
0.000134638	0	7.72856e-05	0	0.0365519	g__Eggerthella	0.39581
2.83449e-06	0	1.57726e-06	0	0.630962	g__Eikenella	0.825451
0.000378405	9.77899e-05	0.000329647	0	0.120914	g__Eisenbergiella	0.573477
0.000395412	0	0.000433746	0	0.631519	g__Enterobacter	0.825451
0.000717126	0	0.000211352	0	0.853332	g__Enterococcus	0.965181
8.22002e-05	0	8.99037e-05	0	0.866917	g__Enterorhabdus	0.965181
4.11001e-05	0	2.68134e-05	0	0.943491	g__Epulopiscium	0.974335
0.000228177	0	0.000201889	0	0.668595	g__Erysipelatoclostridium	0.847227
0.00246742	0.00078232	0.00232015	0.00068453	0.940925	g__Erysipelotrichaceae_UCG_003	0.974335
0.000177156	0	0.000359615	0	0.160049	g__Erysipelotrichaceae_UCG_004	0.631225
0.0350811	0.00136906	0.0143199	0.00048895	0.0155903	g__Escherichia_Shigella	0.392254
1.41725e-05	0	2.83906e-05	0	0.744165	g__Eubacterium	0.908319
0.000216839	0	4.73177e-06	0	0.479984	g__Ezakiella	0.748144
0	0	0	0		g__F0058
2.83449e-06	0	4.73177e-06	0	0.275522	g__F0332	0.631225
0.0704499	0.0602386	0.072934	0.0685019	0.710568	g__Faecalibacterium	0.890221
7.08623e-06	0	1.57726e-06	0	0.213857	g__Faecalicoccus	0.631225
1.27552e-05	0	1.26181e-05	0	0.8806	g__Faecalitalea	0.965181
0.00152637	0.00088011	0.00171921	0.000977899	0.261971	g__Family_XIII_AD3011_group	0.631225
0.000520129	0.00039116	0.00051734	0.00039116	0.878513	g__Family_XIII_UCG_001	0.965181
0	0	0	0		g__Faucicola
8.50347e-06	0	7.88629e-06	0	0.597718	g__FD2005	0.824527
1.1338e-05	0	0	0	0.0998472	g__Filifactor	0.511137
7.08623e-06	0	0	0	0.0561084	g__Finegoldia	0.4657
1.41725e-05	0	7.25538e-05	0	0.588049	g__Firmicutes_bacterium_CAG_345	0.824527
0.000542805	0.00019558	0.000274443	9.77899e-05	0.0184729	g__Flavonifractor	0.392254
0.000678861	9.77899e-05	0.000848564	9.77899e-05	0.36803	g__Fournierella	0.659761
1.27552e-05	0	0	0	0.0998405	g__Fretibacterium	0.511137
0.016372	0.0103657	0.0184034	0.013495	0.181992	g__Fusicatenibacter	0.631225
0.00167377	0	0.00037381	0	0.00264505	g__Fusobacterium	0.21954
0.000174321	9.77899e-05	0.000274443	9.77899e-05	0.351741	g__GCA_900066225	0.648767
0.000354311	0.00019558	0.000351728	0.000244475	0.477021	g__GCA_900066575	0.748144
9.92072e-06	0	1.57726e-06	0	0.0730564	g__GCA_900066755	0.49613
4.96036e-05	0	6.30903e-06	0	0.00975998	g__Gemella	0.382082
2.97622e-05	0	2.68134e-05	0	0.428304	g__Gordonibacter	0.719862
0	0	0	0		g__Gracilibacteria_bacterium_oral_taxon_871
0	0	0	0		g__Gracilibacteria_bacterium_oral_taxon_872
0	0	0	0		g__Gracilibacteria_bacterium_oral_taxon_873
2.12587e-05	0	2.36589e-05	0	0.877002	g__Granulicatella	0.965181
0.00134497	0.00019558	0.00352675	0.000635635	0.0225336	g__gut_metagenome	0.392254
0.00165109	9.77899e-05	0.000815442	0.00019558	0.0764563	g__Haemophilus	0.49613
5.66898e-06	0	0.000410087	0	0.185247	g__Hafnia_Obesumbacterium	0.631225
6.80278e-05	0	5.36267e-05	0	0.442948	g__Halomonas	0.725572
0	0	0	0		g__Harryflintia
0.0037472	0	0.00296682	0	0.955528	g__Holdemanella	0.974335
0.000110545	9.77899e-05	8.20174e-05	0	0.263411	g__Holdemania	0.631225
0.000317463	9.77899e-05	0.000253938	0	0.0879023	g__Howardella	0.50472
0.000490367	9.77899e-05	0.000164035	9.77899e-05	0.846596	g__Hungatella	0.965181
6.80278e-05	0	8.99037e-05	0	0.0806611	g__Hydrogenoanaerobacterium	0.49613
1.41725e-06	0	0	0	0.351011	g__Hydrotalea	0.648767
0.00386199	0.00078232	0.00655824	0.00107569	0.603401	g__Intestinibacter	0.824527
0.00176164	0.00068453	0.00129335	0.00078232	0.606643	g__Intestinimonas	0.824527
0	0	0	0		g__Johnsonella
2.83449e-06	0	0	0	0.351011	g__Jonquetella	0.648767
2.83449e-06	0	1.57726e-06	0	0.956726	g__Kingella	0.974335
0.0143737	0	0.00315767	0	0.250428	g__Klebsiella	0.631225
1.98414e-05	0	0	0	0.181924	g__Kluyvera	0.631225
4.25174e-06	0	1.57726e-06	0	0.369625	g__Lachnoanaerobaculum	0.659761
0.00457062	0.00273812	0.00399835	0.00166243	0.0785435	g__Lachnoclostridium	0.49613
1.41725e-06	0	1.57726e-06	0	0.948081	g__Lachnoclostridium_5	0.974335
0.00240365	0.00088011	0.00264191	0.00136906	0.42177	g__Lachnospira	0.719862
0	0	1.57726e-06	0	0.298501	g__Lachnospiraceae_AC2044_group	0.631225
0.00186651	0.00146685	0.00228545	0.00215138	0.0455844	g__Lachnospiraceae_FCS020_group	0.398264
0.000265025	0.00019558	0.000367501	0.00019558	0.0529351	g__Lachnospiraceae_NC2004_group	0.450627
0.00400939	0.00244475	0.00566235	0.00444944	0.0103577	g__Lachnospiraceae_ND3007_group	0.382082
0.0110389	0.00518287	0.00946354	0.00718756	0.277618	g__Lachnospiraceae_NK4A136_group	0.631225
9.92072e-06	0	3.46997e-05	0	0.0330816	g__Lachnospiraceae_NK4B4_group	0.392254
0.000637761	9.77899e-05	0.00175864	0.000929004	0.000108691	g__Lachnospiraceae_UCG_001	0.0180427
0.000289118	0	0.00126338	0	0.0668949	g__Lachnospiraceae_UCG_003	0.493535
0.00145409	0.00078232	0.00146685	0.000977899	0.434023	g__Lachnospiraceae_UCG_004	0.720479
0.00101617	0.00078232	0.00127916	0.00117348	0.015849	g__Lachnospiraceae_UCG_008	0.392254
0.00150511	0.00039116	0.000791783	0.00019558	0.171394	g__Lachnospiraceae_UCG_010	0.631225
0.00961176	0	0.00234538	0	0.204568	g__Lactobacillus	0.631225
5.66898e-06	0	9.46354e-06	0	0.201377	g__Lactococcus	0.631225
1.41725e-06	0	3.15451e-06	0	0.504653	g__Lactonifactor	0.768733
1.41725e-06	0	4.73177e-06	0	0.939445	g__Lautropia	0.974335
2.83449e-06	0	1.41953e-05	0	0.550396	g__Leptotrichia	0.804985
0	0	0	0		g__Leuconostoc
8.50347e-06	0	3.94314e-05	0	0.129272	g__Libanicoccus	0.598783
1.1338e-05	0	6.93993e-05	0	0.0450865	g__Mailhella	0.398264
0.000520129	0.00039116	0.000951086	0.000733425	0.0136961	g__Marvinbryantia	0.392254
0.000695868	0	0.00385955	0	0.883645	g__Megamonas	0.965181
0.00147819	0	0.000570967	0	0.0663846	g__Megasphaera	0.493535
1.55897e-05	0	4.73177e-06	0	0.785553	g__Merdibacter	0.941529
0.00172762	0	0.000462136	0	0.604513	g__metagenome	0.824527
0.000340139	0	0.000380119	0	0.852931	g__Methanobrevibacter	0.965181
2.83449e-06	0	4.25859e-05	0	0.323949	g__Methanosphaera	0.648767
5.66898e-06	0	2.99679e-05	0	0.323989	g__Mitsuokella	0.648767
0	0	0	0		g__Mobiluncus
0.000364232	0	0.000238166	0	0.197516	g__Mogibacterium	0.631225
0.00021117	0	9.46354e-05	0	0.718352	g__Moryella	0.893232
0	0	0	0		g__Mycoplasma
0.00114655	9.77899e-05	0.000364346	0.00019558	0.973624	g__Negativibacillus	0.985497
9.92072e-06	0	1.41953e-05	0	0.60132	g__Neisseria	0.824527
0.00185659	0.00117348	0.00137537	0.00088011	0.518027	g__Odoribacter	0.768733
3.54311e-05	0	0.000130912	0	0.831352	g__Olsenella	0.965181
7.08623e-06	0	0.00016088	0	0.580947	g__Oribacterium	0.824249
0	0	4.73177e-06	0	0.298501	g__Oryza_sativa_Japonica_Group__Japanese_rice_	0.631225
0.00121741	0.00088011	0.00100156	0.00068453	0.237366	g__Oscillibacter	0.631225
0.000348642	9.77899e-05	0.000211352	9.77899e-05	0.443006	g__Oscillospira	0.725572
4.25174e-05	0	6.62448e-05	0	0.800597	g__Oxalobacter	0.952681
0	0	0	0		g__Paenibacillus
1.98414e-05	0	0.000159303	0	0.880805	g__Paeniclostridium	0.965181
1.84242e-05	0	2.20816e-05	0	0.477807	g__Papillibacter	0.748144
0.00589999	0.00371602	0.00309931	0.00171132	0.0432677	g__Parabacteroides	0.398264
0.00146827	0	0.00102522	0	0.324812	g__Paraprevotella	0.648767
2.83449e-06	0	0	0	0.181911	g__Parascardovia	0.631225
0.00158873	0	0.00148104	9.77899e-05	0.130076	g__Parasutterella	0.598783
0.000215421	0	1.57726e-05	0	0.0211225	g__Parvimonas	0.392254
0	0	0	0		g__Peptoanaerobacter
0.000266442	0	0.00024132	0	0.655666	g__Peptococcus	0.837235
0.000267859	0	0	0	0.0319085	g__Peptoniphilus	0.392254
0.000795075	0	1.41953e-05	0	6.2379e-05	g__Peptostreptococcus	0.0180427
0.00563355	0.00312928	0.00597938	0.00180911	0.880755	g__Phascolarctobacterium	0.965181
1.41725e-06	0	0	0	0.351011	g__Phocaeicola	0.648767
6.51933e-05	0	4.41632e-05	0	0.430717	g__Phocea	0.719862
1.41725e-05	0	3.15451e-06	0	0.365585	g__Phoenicibacter	0.659761
1.98414e-05	0	0	0	0.351011	g__Porphyromonadaceae_bacterium_C941	0.648767
0.00190761	0	2.68134e-05	0	0.00115045	g__Porphyromonas	0.127316
0.000177156	0	1.89271e-05	0	0.0807872	g__Prevotella	0.49613
0	0	0	0		g__Prevotella_1
0.0015122	0	0.00266399	0	1	g__Prevotella_2	1
5.66898e-06	0	7.88629e-06	0	0.893689	g__Prevotella_6	0.965181
0.00869055	0	0.00272708	0	0.0189507	g__Prevotella_7	0.392254
0.0705477	9.77899e-05	0.0570336	9.77899e-05	0.645896	g__Prevotella_9	0.831153
1.41725e-06	0	0	0	0.351011	g__Prevotellaceae_Ga6A1_group	0.648767
0.000857434	0	0.0011719	0	0.109731	g__Prevotellaceae_NK3B31_group	0.543742
0.000399663	0	0.000252361	0	0.822189	g__Prevotellaceae_UCG_001	0.965181
1.41725e-06	0	6.78221e-05	0	0.939445	g__Prevotellaceae_UCG_003	0.974335
0	0	0	0		g__Prevotellaceae_UCG_004
0	0	0	0		g__Propionibacterium
0	0	0	0		g__Propionivibrio
1.41725e-06	0	0	0	0.351011	g__Proteus	0.648767
7.08623e-06	0	0	0	0.0318691	g__Pseudomonas	0.392254
0	0	1.57726e-06	0	0.298501	g__Pseudopropionibacterium	0.631225
0	0	0	0		g__Pseudoramibacter
4.25174e-06	0	6.30903e-06	0	0.573807	g__Pygmaiobacter	0.824249
2.83449e-06	0	1.57726e-06	0	0.630962	g__Raoultibacter	0.825451
4.25174e-06	0	3.15451e-06	0	0.516109	g__Rikenella	0.768733
0.016039	0	0.0180817	0	0.674931	g__Rikenellaceae_RC9_gut_group	0.852004
0.00525515	0.00185801	0.0101938	0.00312928	0.204823	g__Romboutsia	0.631225
0.0110814	0.00762762	0.0143767	0.0112458	0.0293868	g__Roseburia	0.392254
3.25966e-05	0	5.04722e-05	0	0.834772	g__Rothia	0.965181
1.55897e-05	0	3.15451e-05	0	0.496809	g__Ruminiclostridium	0.768733
5.81071e-05	0	2.83906e-05	0	0.510066	g__Ruminiclostridium_1	0.768733
0.00255813	0.00107569	0.00221289	0.00117348	0.684744	g__Ruminiclostridium_5	0.861118
0.00212303	0.00048895	0.00399519	0.000977899	0.237704	g__Ruminiclostridium_6	0.631225
0.00154055	0.00117348	0.00147158	0.00112458	0.893565	g__Ruminiclostridium_9	0.965181
0.00297196	0.00176022	0.00381854	0.00224917	0.19755	g__Ruminococcaceae_NK4A214_group	0.631225
0.0284767	0.0159398	0.0334158	0.0204381	0.293198	g__Ruminococcaceae_UCG_002	0.631225
0.00332486	0.00176022	0.00449203	0.00264033	0.0640654	g__Ruminococcaceae_UCG_003	0.493535
0.00064343	9.77899e-05	0.000537845	0	0.464783	g__Ruminococcaceae_UCG_004	0.741865
0.0056293	0.00273812	0.00844779	0.00523176	0.0934195	g__Ruminococcaceae_UCG_005	0.511137
3.54311e-05	0	1.26181e-05	0	0.153676	g__Ruminococcaceae_UCG_007	0.631225
5.95243e-05	0	0.000279175	0	0.00681023	g__Ruminococcaceae_UCG_008	0.376833
9.77899e-05	0	0.000121449	0	0.170809	g__Ruminococcaceae_UCG_009	0.631225
0.0022109	0.00029337	0.00358511	0.00117348	0.0653525	g__Ruminococcaceae_UCG_010	0.493535
1.70069e-05	0	1.41953e-05	0	0.770189	g__Ruminococcaceae_UCG_011	0.92859
0.00191045	0.00107569	0.00224917	0.00185801	0.0835525	g__Ruminococcaceae_UCG_013	0.49613
0.00383507	9.77899e-05	0.00383589	0.00171132	0.0381504	g__Ruminococcaceae_UCG_014	0.39581
5.66898e-06	0	9.46354e-06	0	0.84584	g__Ruminococcaceae_V9D2013_group	0.965181
0.00795642	0.00449834	0.0104777	0.00870331	0.0161127	g__Ruminococcus_1	0.392254
0.00848221	0.00635635	0.00826167	0.0058185	0.873409	g__Ruminococcus_2	0.965181
1.55897e-05	0	1.57726e-06	0	0.0703274	g__S5_A14a	0.49613
2.40932e-05	0	4.73177e-05	0	0.1827	g__Sanguibacteroides	0.631225
0	0	1.57726e-06	0	0.298501	g__Sarcina	0.631225
8.50347e-06	0	0	0	0.0998405	g__Scardovia	0.511137
0	0	4.73177e-06	0	0.298501	g__Sedimentibacter	0.631225
9.92072e-06	0	0	0	0.0998405	g__Selenomonas	0.511137
9.92072e-06	0	4.73177e-06	0	0.203331	g__Selenomonas_3	0.631225
1.70069e-05	0	0	0	0.0318899	g__Selenomonas_4	0.392254
0.000382656	0	0.000358037	0	0.261852	g__Sellimonas	0.631225
0.000269277	0	0.0004716	0	0.660908	g__Senegalimassilia	0.840695
2.40932e-05	0	1.89271e-05	0	0.0581907	g__Shewanella	0.471203
0.000467691	0.00019558	0.000588317	0.00039116	0.0774861	g__Shuttleworthia	0.49613
0	0	0	0		g__Simonsiella
0.000205501	0	0.000130912	0	0.400377	g__Slackia	0.699605
0.000126135	0	9.77899e-05	0	0.471657	g__Solobacterium	0.745667
0	0	6.30903e-06	0	0.137071	g__SP3_e08	0.598783
0	0	0	0		g__Staphylococcus
0	0	1.57726e-06	0	0.298501	g__Stomatobaculum	0.631225
0	0	0	0		g__Streptobacillus
0.0194092	0.00127127	0.00988309	0.00185801	0.955855	g__Streptococcus	0.974335
0	0	0	0		g__Streptococcus_sp__oral_clone_ASCB12
0.0234965	0.0155486	0.0247298	0.0187757	0.518663	g__Subdoligranulum	0.768733
0.0024816	0	0.00123972	0	0.339479	g__Succiniclasticum	0.648767
0.000449267	0	0.00445891	0	0.883645	g__Succinivibrio	0.965181
0.00514602	0.00185801	0.00420812	0.000831215	0.407918	g__Sutterella	0.703741
0	0	1.57726e-06	0	0.298501	g__Synergistes	0.631225
0	0	1.57726e-06	0	0.298501	g__Tannerella	0.631225
0.000174321	0	0.000331224	0	0.347352	g__Terrisporobacter	0.648767
0	0	0	0		g__TM7_phylum_sp__canine_oral_taxon_237
0	0	3.15451e-06	0	0.298501	g__TM7_phylum_sp__oral_clone_FR058	0.631225
0	0	0	0		g__Treponema_2
0	0	0	0		g__Triticum_aestivum__bread_wheat_
0.000558395	0	0.00110408	4.8895e-05	0.283934	g__Turicibacter	0.631225
1.55897e-05	0	5.20495e-05	0	0.61559	g__Tyzzerella	0.824527
0.000640595	0	0.000835946	0	0.767379	g__Tyzzerella_3	0.92859
0.000598078	0	0.000335956	0	0.751463	g__Tyzzerella_4	0.913867
0.000449267	9.77899e-05	0.000242898	9.77899e-05	0.0968179	g__UBA1819	0.511137
7.93658e-05	0	2.05043e-05	0	0.11638	g__UC5_1_2E3	0.568206
0	0	9.46354e-06	0	0.298501	g__un_c__Alphaproteobacteria	0.631225
0	0	0	0		g__un_c__Bacilli
9.92072e-06	0	3.15451e-06	0	0.516109	g__un_c__Bacteroidia	0.768733
0	0	1.57726e-06	0	0.298501	g__un_c__Coriobacteriia	0.631225
1.41725e-06	0	1.57726e-06	0	0.948081	g__un_c__Gammaproteobacteria	0.974335
0	0	4.73177e-06	0	0.298501	g__un_c__Mollicutes	0.631225
1.41725e-06	0	1.57726e-06	0	0.948081	g__un_c__Verrucomicrobiae	0.974335
2.83449e-06	0	6.30903e-06	0	0.272146	g__un_f__Acidaminococcaceae	0.631225
0	0	0	0		g__un_f__Actinomycetaceae
1.41725e-06	0	1.57726e-06	0	0.948081	g__un_f__Atopobiaceae	0.974335
0	0	0.000648253	0	0.298501	g__un_f__Bacteroidales_RF16_group	0.631225
0.000127552	0	0.000231857	0	0.21585	g__un_f__Barnesiellaceae	0.631225
2.83449e-06	0	1.57726e-06	0	0.956726	g__un_f__Burkholderiaceae	0.974335
0.000341556	9.77899e-05	0.000345419	9.77899e-05	0.165551	g__un_f__Christensenellaceae	0.631225
1.27552e-05	0	5.5204e-05	0	0.100486	g__un_f__Clostridiaceae_1	0.511137
0.000484698	9.77899e-05	0.00166874	9.77899e-05	0.198083	g__un_f__Clostridiales_vadinBB60_group	0.631225
0	0	3.15451e-06	0	0.298501	g__un_f__Coriobacteriaceae	0.631225
0.00027778	0	0.000362769	0	0.918099	g__un_f__Coriobacteriales_Incertae_Sedis	0.974335
0.000107711	0	7.57083e-05	0	0.611393	g__un_f__Desulfovibrionaceae	0.824527
0.000256521	0	0.000217661	0	0.580735	g__un_f__Eggerthellaceae	0.824249
1.55897e-05	0	6.30903e-06	0	0.77196	g__un_f__Enterobacteriaceae	0.92859
0.000320298	0	6.62448e-05	0	0.613439	g__un_f__Erysipelotrichaceae	0.824527
7.08623e-06	0	2.52361e-05	0	0.045043	g__un_f__Family_XIII	0.398264
6.23588e-05	0	0.000320183	0	0.088174	g__un_f__Flavobacteriaceae	0.50472
0	0	0	0		g__un_f__Fusobacteriaceae
1.41725e-06	0	0	0	0.351011	g__un_f__Gracilibacteraceae	0.648767
0.0234767	0.0200469	0.0284017	0.0248875	0.0446855	g__un_f__Lachnospiraceae	0.398264
0	0	0	0		g__un_f__Leptotrichiaceae
0	0	6.30903e-06	0	0.298501	g__un_f__Methanomethylophilaceae	0.631225
2.12587e-05	0	4.73177e-06	0	0.516117	g__un_f__Mitochondria	0.768733
0.00102325	0	0.000872223	0	0.822189	g__un_f__Muribaculaceae	0.965181
0	0	0	0		g__un_f__Neisseriaceae
0	0	0	0		g__un_f__P5D1_392
1.1338e-05	0	3.15451e-06	0	0.118274	g__un_f__Pasteurellaceae	0.569085
2.83449e-05	0	3.78542e-05	0	0.573063	g__un_f__Peptococcaceae	0.824249
6.66105e-05	0	8.83264e-05	0	0.186023	g__un_f__Peptostreptococcaceae	0.631225
0.00172479	0	0.00115613	0	0.186944	g__un_f__Prevotellaceae	0.631225
8.92865e-05	0	0.000435323	0	0.266304	g__un_f__Puniceicoccaceae	0.631225
5.66898e-06	0	2.83906e-05	0	0.201467	g__un_f__Rikenellaceae	0.631225
0.0057852	0.00273812	0.0078437	0.0039116	0.256727	g__un_f__Ruminococcaceae	0.631225
4.25174e-06	0	1.57726e-06	0	0.369625	g__un_f__Saccharimonadaceae	0.659761
0	0	0	0		g__un_f__Succinivibrionaceae
0	0	3.15451e-06	0	0.298501	g__un_f__Syntrophomonadaceae	0.631225
0	0	0	0		g__un_f__Tannerellaceae
0.000147394	0	0.000422705	0	0.221105	g__un_f__vadinBE97	0.631225
1.41725e-06	0	3.15451e-06	0	0.504653	g__un_f__Veillonellaceae	0.768733
4.67691e-05	0	5.99358e-05	0	0.891292	g__un_f__Victivallaceae	0.965181
0	0	0	0		g__un_f__Weeksellaceae
9.07037e-05	0	9.77899e-05	0	0.197693	g__un_k__Bacteria	0.631225
0.000369901	9.77899e-05	0.00033911	0	0.0292221	g__un_o__Bacteroidales	0.392254
1.41725e-06	0	0	0	0.351011	g__un_o__Betaproteobacteriales	0.648767
0.000266442	0	4.73177e-05	0	0.559777	g__un_o__Chloroplast	0.815114
0.00115789	0.000977899	0.00109619	0.000929004	0.83728	g__un_o__Clostridiales	0.965181
9.92072e-06	0	9.46354e-06	0	0.889566	g__un_o__Coriobacteriales	0.965181
8.6452e-05	0	0.000102522	0	0.731944	g__un_o__DTU014	0.898792
2.83449e-06	0	0	0	0.351011	g__un_o__Gastranaerophilales	0.648767
0.000185659	0	0.000441632	0	0.226436	g__un_o__Izimaplasmatales	0.631225
0	0	0	0		g__un_o__Lactobacillales
0	0	0	0		g__un_o__Micrococcales
4.11001e-05	0	0.000137221	0	0.101612	g__un_o__Mollicutes_RF39	0.511137
4.25174e-06	0	1.89271e-05	0	0.574168	g__un_o__Rhodospirillales	0.824249
0	0	0	0		g__un_o__Rickettsiales
0	0	0	0		g__un_o__Saccharimonadales
0	0	6.30903e-06	0	0.137059	g__un_o__Selenomonadales	0.598783
0	0	4.73177e-06	0	0.298501	g__un_o__Victivallales	0.631225
1.84242e-05	0	1.73498e-05	0	0.858391	g__un_p__Firmicutes	0.965181
0	0	0	0		g__un_p__Proteobacteria
1.41725e-06	0	0	0	0.351011	g__unidentified	0.648767
3.82656e-05	0	5.20495e-05	0	0.939445	g__unidentified_rumen_bacterium_RF9	0.974335
0.00146968	9.77899e-05	0.000646675	9.77899e-05	0.448858	g__Veillonella	0.726931
0.000724213	0	0.000367501	0	0.464156	g__Victivallis	0.741865
4.25174e-06	0	5.20495e-05	0	0.895409	g__Weissella	0.965181
0	0	1.57726e-06	0	0.298501	g__Yersinia	0.631225

## Sheet: Hale_17CRCGenusWilcoxTest
Supplementary Table5: The Wilcoxon test results of the relative abundance of genera for the colorectal cancer versus the normal within the each study.
CRC_mean	CRC_median	Normal_mean	Normal_median	pvalue	measures	FDR
5.87061e-05	0	0.000449627	0	0.249206	g__Bacteroides_pectinophilus_group	0.866833
0.0120641	0.00698603	0.0129867	0.00798403	0.627036	g__Eubacterium_coprostanoligenes_group	0.878791
0.00760244	0.00548902	0.00898834	0.00499002	0.857223	g__Eubacterium_eligens_group	0.929664
2.93531e-05	0	5.88297e-05	0	0.581384	g__Eubacterium_fissicatena_group	0.866833
0	0	0.000115558	0	0.349976	g__Eubacterium_hallii_group	0.866833
0.00493131	0	0.00324194	0	0.924446	g__Eubacterium_ruminantium_group	0.96128
0.0014383	0.000499002	0.00131106	0.000998004	0.775462	g__Eubacterium_ventriosum_group	0.89378
0.00272983	0.00149701	0.00340162	0.00199601	0.697906	g__Eubacterium_xylanophilum_group	0.878791
0.00493131	0.00299401	0.00400252	0.00199601	0.0508023	g__Ruminococcus_gauvreauii_group	0.756424
0.000821886	0	0.00289106	0	0.895031	g__Ruminococcus_gnavus_group	0.952045
0.0135318	0.00948104	0.00982666	0.00598802	0.0593239	g__Ruminococcus_torques_group	0.756424
0.00989198	0	0.000651329	0	0.383876	g__Achromobacter	0.866833
0.00076318	0	0.00047484	0	0.379799	g__Acidaminococcus	0.866833
0.0217506	0.0189621	0.0220969	0.0159681	0.846791	g__Agathobacter	0.924864
0.000117412	0	0.000271037	0	0.759059	g__Akkermansia	0.89378
0.0452037	0.0364271	0.042286	0.0309381	0.36237	g__Alistipes	0.866833
0	0	0.00224393	0	0.131889	g__Alloprevotella	0.78119
0	0	2.73138e-05	0	0.371443	g__Anaerofustis	0.866833
2.93531e-05	0	0.000764786	0	0.872149	g__Anaeroplasma	0.939238
0.00936363	0.00748503	0.0106146	0.00798403	0.713305	g__Anaerostipes	0.878791
0.000499002	0	0.000252127	0	0.0535712	g__Anaerotruncus	0.756424
0.000264178	0	6.09308e-05	0	0.980278	g__Bacteroidales_bacterium_55_9	0.986685
0.24818	0.233034	0.325421	0.319361	0.00667122	g__Bacteroides	0.649438
0.0195785	0.00499002	0.0112197	0.000998004	0.0869419	g__Barnesiella	0.756424
0	0	4.20212e-05	0	0.447753	g__Bifidobacterium	0.866833
0.0363391	0.0299401	0.0378317	0.0299401	0.55495	g__Blautia	0.866833
0.00067512	0	0.00112197	0.000998004	0.105505	g__Butyricicoccus	0.756424
0.000880592	0	0.00137199	0	0.956008	g__Butyricimonas	0.97232
0.00270048	0	0.00643765	0	0.505655	g__Butyrivibrio	0.866833
0.0038746	0	0.00180271	0	0.361379	g__CAG_352	0.866833
0	0	0.000226915	0	0.55046	g__CAG_873	0.866833
0	0	6.7234e-05	0	0.795116	g__Campylobacter	0.89378
0.000146765	0	0.000117659	0	0.742312	g__Candidatus_Soleaferrea	0.892021
0.000176118	0	0.000392898	0	0.35941	g__Candidatus_Stoquefichus	0.866833
2.93531e-05	0	0.000102952	0	0.230703	g__Caproiciproducens	0.866543
0.00123283	0	0.00105473	0	0.690246	g__Catenibacterium	0.878791
0	0	2.52127e-05	0	0.594227	g__Cenchrus_americanus	0.866833
0.0130034	0.00499002	0.0109612	0.00399202	0.0911169	g__Christensenellaceae_R_7_group	0.756424
2.93531e-05	0	2.52127e-05	0	0.596973	g__Cloacibacillus	0.866833
0.00140895	0	0.000817313	0	0.0648722	g__Clostridiales_bacterium_enrichment_culture_clone_06_1235251_67	0.756424
0.00135024	0	0.00265154	0	0.407034	g__Clostridium_sensu_stricto_1	0.866833
0.000293531	0	0.000292047	0	0.0419597	g__Clostridium_sp__K4410_MGS_306	0.756424
0.00249501	0.000998004	0.00271247	0.000998004	0.721759	g__Collinsella	0.88215
0.000557708	0	0.0009896	0	0.671981	g__Coprobacter	0.878791
0.00123283	0.000499002	0.000905557	0	0.389084	g__Coprococcus_1	0.866833
0.00278854	0	0.00309696	0	0.566785	g__Coprococcus_2	0.866833
0.00275919	0.00199601	0.00311167	0.00199601	0.700625	g__Coprococcus_3	0.878791
0	0	5.88297e-05	0	0.294371	g__Cuneatibacter	0.866833
0	0	4.41223e-05	0	0.394718	g__Defluviitaleaceae_UCG_011	0.866833
0.000322884	0	0.000668137	0	0.464745	g__Dialister	0.866833
0.00519549	0.00399202	0.0047484	0.00299401	0.488452	g__Dorea	0.866833
0.000322884	0	0.00035718	0	0.583339	g__DTU089	0.866833
0.000293531	0	0.000331968	0	0.464592	g__Eggerthella	0.866833
0.000322884	0	0.00061351	0	0.503688	g__Eisenbergiella	0.866833
0	0	0.000306755	0	0.709026	g__Elusimicrobium	0.878791
0	0	0.000819414	0	0.420047	g__Enterococcus	0.866833
0.00038159	0	0.00110516	0	0.0921351	g__Erysipelatoclostridium	0.756424
0.00493131	0.00149701	0.00509717	0.00199601	0.902588	g__Erysipelotrichaceae_UCG_003	0.952045
0.00120348	0	0.00152327	0	0.206704	g__Escherichia_Shigella	0.825202
0.126835	0.127246	0.105335	0.100798	0.0448997	g__Faecalibacterium	0.756424
0.000704473	0	0.000628217	0	0.0543907	g__Faecalitalea	0.756424
0.000469649	0	0.000724866	0	0.336604	g__Family_XIII_AD3011_group	0.866833
5.87061e-05	0	9.66488e-05	0	0.595832	g__Family_XIII_UCG_001	0.866833
0	0	0.000441223	0	0.223454	g__Firmicutes_bacterium_CAG_345	0.860296
0.000293531	0	0.000928669	0	0.122796	g__Fournierella	0.756424
0.0131795	0.00898204	0.0101292	0.00798403	0.208371	g__Fusicatenibacter	0.825202
0	0	0.0019834	0	0.171219	g__Fusobacterium	0.823993
0.000352237	0	0.000531568	0	0.996863	g__GCA_900066225	0.996863
0.000704473	0	0.000626116	0	0.56618	g__GCA_900066575	0.866833
2.93531e-05	0	5.67286e-05	0	0.581384	g__GCA_900066755	0.866833
0.00754374	0	0.00655321	0	0.688634	g__gut_metagenome	0.878791
0.00355172	0	0.00164723	0	0.0899997	g__Holdemanella	0.756424
0.000146765	0	0.000163883	0	0.930069	g__Howardella	0.96128
0.000205471	0	9.24467e-05	0	0.261026	g__Hydrogenoanaerobacterium	0.866833
0.00152636	0	0.00121651	0	0.196482	g__Intestinibacter	0.825202
0.000499002	0	0.000323563	0	0.779065	g__Intestinimonas	0.89378
0.000410943	0	0.000338271	0	0.957668	g__Klebsiella	0.97232
0.00921686	0.00499002	0.0104696	0.00598802	0.770637	g__Lachnoclostridium	0.89378
0.0121522	0.00748503	0.00920685	0.00698603	0.5141	g__Lachnospira	0.866833
2.93531e-05	0	0.000502154	0	0.108838	g__Lachnospiraceae_AC2044_group	0.756424
0.000968651	0.000998004	0.000861435	0	0.144498	g__Lachnospiraceae_FCS020_group	0.78272
0.00651638	0.00499002	0.00569808	0.00399202	0.313951	g__Lachnospiraceae_ND3007_group	0.866833
0.0127979	0.00798403	0.015115	0.00998004	0.304109	g__Lachnospiraceae_NK4A136_group	0.866833
5.87061e-05	0	0.000195399	0	0.20898	g__Lachnospiraceae_NK4B4_group	0.825202
0.000587061	0	0.000985398	0	0.516979	g__Lachnospiraceae_UCG_001	0.866833
0.00123283	0.000998004	0.00172287	0.000998004	0.593026	g__Lachnospiraceae_UCG_004	0.866833
0.00149701	0.000998004	0.00111146	0	0.195138	g__Lachnospiraceae_UCG_010	0.825202
2.93531e-05	0	0.00102532	0	0.512132	g__Lactobacillus	0.866833
0.000587061	0	0.000726967	0	0.804392	g__Marvinbryantia	0.897655
0	0	0.000161782	0	0.512243	g__Megasphaera	0.866833
5.87061e-05	0	3.15159e-05	0	0.298137	g__Merdibacter	0.866833
0.00648703	0	0.0015863	0	0.638999	g__metagenome	0.878791
0.000205471	0	3.99202e-05	0	0.0168685	g__Mogibacterium	0.649438
0.00114477	0.000499002	0.000943376	0	0.0753322	g__Negativibacillus	0.756424
0.00939298	0.00499002	0.00879504	0.00499002	0.7323	g__Odoribacter	0.887986
0.00528355	0.00199601	0.00424624	0.00199601	0.959692	g__Oscillibacter	0.97232
0.000176118	0	0.000361382	0	0.366462	g__Oscillospira	0.866833
0.0283257	0.0179641	0.028171	0.0229541	0.830233	g__Parabacteroides	0.913257
0.00413878	0	0.00269566	0	0.678928	g__Paraprevotella	0.878791
0.00220148	0.000499002	0.00230697	0	0.426202	g__Parasutterella	0.866833
0.00190795	0	0.00216409	0	0.303918	g__Phascolarctobacterium	0.866833
2.93531e-05	0	0.000107154	0	0.199072	g__Phocea	0.825202
0	0	0.0011934	0	0.311609	g__Prevotella_2	0.866833
0.00234824	0	0.00133417	0	0.159382	g__Prevotella_7	0.792289
0.0439122	0	0.0299506	0	0.810376	g__Prevotella_9	0.897827
0	0	0.000136569	0	0.795116	g__Prevotellaceae_Ga6A1_group	0.89378
0	0	0.000266835	0	0.447757	g__Prevotellaceae_NK3B31_group	0.866833
0.000293531	0	0.000107154	0	0.0144826	g__Rikenella	0.649438
0.00202536	0	0.00243933	0	0.624775	g__Rikenellaceae_RC9_gut_group	0.878791
0.000821886	0	0.00128375	0	0.111103	g__Romboutsia	0.756424
0.0167899	0.0134731	0.0178233	0.0139721	0.710391	g__Roseburia	0.878791
8.80592e-05	0	4.41223e-05	0	0.185945	g__Ruminiclostridium	0.825202
0.000146765	0	9.24467e-05	0	0.159487	g__Ruminiclostridium_1	0.792289
0.0071915	0.00299401	0.00592919	0.00399202	0.587611	g__Ruminiclostridium_5	0.866833
0.0134731	0.00698603	0.0105978	0.00199601	0.147395	g__Ruminiclostridium_6	0.78272
0.00196665	0.000998004	0.00225024	0.000998004	0.692195	g__Ruminiclostridium_9	0.878791
0.00689797	0.00449102	0.00520223	0.00299401	0.119956	g__Ruminococcaceae_NK4A214_group	0.756424
0.0327287	0.0249501	0.0257254	0.0189621	0.115838	g__Ruminococcaceae_UCG_002	0.756424
0.00513679	0.00349301	0.00490178	0.00199601	0.409494	g__Ruminococcaceae_UCG_003	0.866833
0.00123283	0.000998004	0.000892951	0	0.359922	g__Ruminococcaceae_UCG_004	0.866833
0.00504873	0.00299401	0.00538292	0.00199601	0.316352	g__Ruminococcaceae_UCG_005	0.866833
0.00184924	0	0.00228385	0	0.92854	g__Ruminococcaceae_UCG_010	0.96128
0.00179054	0.000998004	0.00229646	0.000998004	0.363499	g__Ruminococcaceae_UCG_013	0.866833
0.0164671	0.00399202	0.0135077	0.00299401	0.315899	g__Ruminococcaceae_UCG_014	0.866833
2.93531e-05	0	2.10106e-06	0	0.0142603	g__Ruminococcaceae_V9D2013_group	0.649438
0.0105965	0.00798403	0.0129425	0.00798403	0.897213	g__Ruminococcus_1	0.952045
0.00974522	0.00848303	0.0163778	0.00898204	0.303868	g__Ruminococcus_2	0.866833
0.000117412	0	0.000142872	0	0.571313	g__Sellimonas	0.866833
0.0175238	0	0.000182792	0	0.60228	g__Streptococcus	0.866833
0.0307033	0.0284431	0.0289526	0.0209581	0.485621	g__Subdoligranulum	0.866833
0	0	0.000329867	0	0.594227	g__Succinivibrio	0.866833
0.00399202	0.000499002	0.00390587	0	0.516248	g__Sutterella	0.866833
5.87061e-05	0	6.30318e-05	0	0.143195	g__Synergistes	0.78272
8.80592e-05	0	0.00029625	0	0.0802005	g__Turicibacter	0.756424
0.000851239	0	0.00122072	0	0.694544	g__Tyzzerella	0.878791
0.000205471	0	0.000201702	0	0.309432	g__Tyzzerella_3	0.866833
0.000440296	0	0.000907658	0	0.294993	g__UBA1819	0.866833
0	0	2.31117e-05	0	0.795116	g__un_c__Alphaproteobacteria	0.89378
0.000704473	0	0.000720664	0	0.332633	g__un_f__Barnesiellaceae	0.866833
0.000528355	0	0.000256329	0	0.440262	g__un_f__Christensenellaceae	0.866833
0.00067512	0	0.000468537	0	0.652106	g__un_f__Clostridiales_vadinBB60_group	0.878791
0.000234824	0	0.000289946	0	0.542437	g__un_f__Coriobacteriales_Incertae_Sedis	0.866833
0.000146765	0	0.000329867	0	0.655452	g__un_f__Eggerthellaceae	0.878791
0.000352237	0	0.000449627	0	0.113633	g__un_f__Flavobacteriaceae	0.756424
0.00378654	0.00199601	0.00299611	0.00199601	0.531097	g__un_f__Lachnospiraceae	0.866833
0	0	0.00124593	0	0.263249	g__un_f__Muribaculaceae	0.866833
0.000792533	0	0.000199601	0	0.503166	g__un_f__Prevotellaceae	0.866833
0.00551838	0.00299401	0.00506986	0.00299401	0.579741	g__un_f__Ruminococcaceae	0.866833
0	0	0.000142872	0	0.795116	g__un_o__Chloroplast	0.89378
0.000117412	0	4.83244e-05	0	0.747212	g__un_o__Coriobacteriales	0.892021
0	0	1.26064e-05	0	0.709026	g__un_o__Gastranaerophilales	0.878791
0.00155571	0	0.00123963	0	0.118976	g__un_o__Izimaplasmatales	0.756424
0.00076318	0	0.000787898	0	0.522679	g__un_o__Mollicutes_RF39	0.866833
0	0	1.26064e-05	0	0.709026	g__un_o__Rhodospirillales	0.878791

## Sheet: Mori_18CRCGenusWilcoxTest
Supplementary Table5: The Wilcoxon test results of the relative abundance of genera for the colorectal cancer versus the normal within the each study.
CRC_mean	CRC_median	Normal_mean	Normal_median	pvalue	measures	FDR
2.84825e-05	0	0	0	0.15658	g__Bacteroides_pectinophilus_group	0.478345
0.000322801	0.00011393	5.48551e-05	0	0.0453767	g__Clostridium_innocuum_group	0.274233
0.000132918	0	0.000130808	0	0.427455	g__Eubacterium_brachy_group	0.728489
0.00613322	0.00451922	0.0391539	0.014583	0.221545	g__Eubacterium_coprostanoligenes_group	0.570272
0.00202225	0.0011393	0.00198744	0.000379766	0.264387	g__Eubacterium_eligens_group	0.607434
9.49415e-06	0	1.68785e-05	0	1	g__Eubacterium_fissicatena_group	1
0.00614272	0.00596233	0.0147898	0.0153046	0.0144907	g__Eubacterium_hallii_group	0.18311
7.59532e-05	0	4.64159e-05	0	0.971595	g__Eubacterium_nodatum_group	0.999355
0	0	0	0		g__Eubacterium_oxidoreducens_group
0.00309509	0.000303813	0.00111398	0	0.266686	g__Eubacterium_ruminantium_group	0.607693
0	0	0	0		g__Eubacterium_saphenum_group
0.00150957	0.00125323	0.00241784	0.00110132	0.977786	g__Eubacterium_ventriosum_group	0.999355
0.000769026	0.000417743	0.000586528	0.000151906	0.462958	g__Eubacterium_xylanophilum_group	0.757072
0.000284825	0.00022786	0.000751093	0.00022786	0.908867	g__Ruminococcus_gauvreauii_group	0.970884
0.000835485	0.000417743	0.00135872	3.79766e-05	0.385832	g__Ruminococcus_gnavus_group	0.696502
0.00805104	0.00744341	0.00887387	0.00596233	0.806683	g__Ruminococcus_torques_group	0.922871
0	0	4.21962e-06	0	0.559669	g__Abiotrophia	0.781849
0	0	1.26589e-05	0	0.248624	g__Acetanaerobacterium	0.583859
0	0	0	0		g__Acetitomaculum
0.000189883	7.59532e-05	0.00164143	0	0.395763	g__Acidaminococcus	0.701535
9.49415e-06	0	8.43925e-06	0	0.959994	g__Acinetobacter	0.995907
2.84825e-05	0	9.28317e-05	7.59532e-05	0.0263617	g__Actinomyces	0.234612
0	0	0.000679359	0.00011393	0.00706279	g__Adlercreutzia	0.155848
0	0	0	0		g__Aerococcus
0	0	0	0		g__Aeromonas
0.0110987	0.00729151	0.0619778	0.0320902	0.177243	g__Agathobacter	0.502791
0.000256342	0	8.43925e-06	0	0.0824853	g__Aggregatibacter	0.38866
0.00473758	0.00250646	0.0329131	0.000683579	0.953359	g__Akkermansia	0.995907
0.0510975	0.0518001	0.0359259	0.0300395	0.102072	g__Alistipes	0.457676
0.000427237	0.000417743	5.90747e-05	0	0.0119483	g__Allisonella	0.174823
0	0	0	0		g__Allobaculum
0.0292325	0.00402552	0.0017427	0	0.0904977	g__Alloprevotella	0.419306
0	0	0	0		g__Allorhizobium_Neorhizobium_Pararhizobium_Rhizobium
0	0	0	0		g__Alloscardovia
3.79766e-05	0	2.10981e-05	0	0.627844	g__Anaerococcus	0.807883
0	0	4.21962e-06	0	0.559669	g__Anaerocolumna	0.781849
9.49415e-06	0	3.79766e-05	0	0.518051	g__Anaerofilum	0.781849
0	0	1.68785e-05	0	0.367382	g__Anaerofustis	0.680882
0	0	0	0		g__Anaeroglobus
0.00132918	0	0	0	0.15658	g__Anaeroplasma	0.478345
0.00155704	0.00186085	0.00674718	0.0058484	0.00971006	g__Anaerostipes	0.174374
8.54474e-05	7.59532e-05	0.000354448	0.00011393	0.374667	g__Anaerotruncus	0.683609
0	0	0	0		g__Angelakisella
0	0	4.21962e-06	0	0.559669	g__Aquabacterium	0.781849
9.49415e-06	0	8.43925e-06	0	0.630701	g__Asteroleplasma	0.807883
0	0	1.68785e-05	0	0.249414	g__Atopobium	0.583859
0	0	4.21962e-06	0	0.559669	g__Atopococcus	0.781849
0.000199377	0	0.000270056	0	0.630701	g__Azospirillum_sp__47_25	0.807883
0	0	0	0		g__Bacillus
0	0	0	0		g__Bacteroidales_bacterium_55_9
0.321576	0.313535	0.264275	0.205909	0.143504	g__Bacteroides	0.478345
0.00694972	0.00467112	0.00334194	0.000873462	0.325928	g__Barnesiella	0.680882
0	0	0	0		g__Bergeyella
0.0112126	0.00193681	0.0190052	0.0104815	0.156439	g__Bifidobacterium	0.478345
0.00213618	0.00167097	0.00324489	0.000683579	0.452248	g__Bilophila	0.743935
0.024343	0.017925	0.0790293	0.0395336	0.114719	g__Blautia	0.478345
0	0	0	0		g__Bosea
0	0	0	0		g__Brachybacterium
0	0	0	0		g__Bradyrhizobium
0	0	0	0		g__Brevundimonas
0	0	0	0		g__Brochothrix
0	0	0	0		g__Bulleidia
0	0	0	0		g__Burkholderia_Caballeronia_Paraburkholderia
0.00223113	0.00159502	0.00320691	0.00235455	0.59734	g__Butyricicoccus	0.805441
0.00334194	0.00322801	0.000683579	0.000189883	0.0484404	g__Butyricimonas	0.280551
9.49415e-06	0	0	0	0.15658	g__Butyrivibrio	0.478345
0.000398754	0	0.000308032	0	0.452167	g__CAG_352	0.743935
0.00158552	0.00151906	0.00122369	0.000379766	0.716058	g__CAG_56	0.862246
0	0	0	0		g__CAG_873
2.84825e-05	0	0	0	0.0354449	g__Campylobacter	0.234612
5.69649e-05	0	0	0	0.15658	g__Candidatus_Melainabacteria_bacterium_MEL_A1	0.478345
3.79766e-05	0	0	0	0.15658	g__Candidatus_Methanogranum	0.478345
0	0	0	0		g__Candidatus_Methanomethylophilus
7.59532e-05	3.79766e-05	8.01728e-05	7.59532e-05	0.813063	g__Candidatus_Soleaferrea	0.926358
0	0	0	0		g__Candidatus_Stoquefichus
0.00011393	0.00011393	8.43925e-05	3.79766e-05	0.328391	g__Caproiciproducens	0.680882
0.00022786	0	2.95374e-05	0	0.474391	g__Carnobacterium	0.771233
2.84825e-05	0	2.10981e-05	0	1	g__Catabacter	1
0.00214568	0.000987392	0.00123213	0	0.0666098	g__Catenibacterium	0.330687
0	0	0.000236299	0	0.367382	g__Catenisphaera	0.680882
0	0	4.21962e-06	0	0.559669	g__Caulobacter	0.781849
3.79766e-05	0	0	0	0.15658	g__Cellulosilyticum	0.478345
0	0	0.00010971	0	0.114882	g__Cercis_gigantea	0.478345
9.49415e-06	0	0	0	0.15658	g__CHKCI001	0.478345
9.49415e-06	0	2.10981e-05	0	0.630701	g__CHKCI002	0.807883
0.00841182	0.00527875	0.00516904	0.00288622	0.356341	g__Christensenellaceae_R_7_group	0.680882
0	0	0	0		g__Chryseobacterium
9.49415e-06	0	8.43925e-06	0	0.630701	g__Cloacibacillus	0.807883
0.00073105	0	8.43925e-06	0	0.0337748	g__Clostridiales_bacterium_enrichment_culture_clone_06_1235251_67	0.234612
0.000683579	0.000379766	0.000607626	0.000455719	0.910579	g__Clostridium_sensu_stricto_1	0.970884
0	0	0	0		g__Clostridium_sp__CAG_306
0	0	3.3757e-05	0	0.249677	g__Clostridium_sp__K4410_MGS_306	0.583859
0.000769026	0.000151906	0.000848144	0.000569649	0.275686	g__Collinsella	0.623095
0.00102537	0.000911439	0.000147687	0	0.00371695	g__Coprobacter	0.0939374
0.00117727	0.000721556	0.000848144	0.000531672	0.539946	g__Coprococcus_1	0.781849
0.00111082	0.000531672	0.0207183	0.000721556	0.653491	g__Coprococcus_2	0.818336
0.00372171	0.00341789	0.00566273	0.00391159	1	g__Coprococcus_3	1
0	0	8.43925e-06	0	0.366999	g__Coriobacteriaceae_UCG_002	0.680882
0	0	0	0		g__Coriobacteriaceae_UCG_003
0	0	4.21962e-06	0	0.559669	g__Corynebacterium	0.781849
0	0	1.68785e-05	0	0.249414	g__Corynebacterium_1	0.583859
0	0	0	0		g__Curvibacter
0.000161401	7.59532e-05	5.06355e-05	0	0.360076	g__Defluviitaleaceae_UCG_011	0.680882
0	0	0	0		g__Deinococcus
0	0	0	0		g__Denitrobacterium
0.00166148	0.000189883	0.000417743	0	0.295411	g__Desulfovibrio	0.646649
0.0074719	0.000797509	0.0062788	0.0011393	0.796862	g__Dialister	0.919201
9.49415e-06	0	0	0	0.15658	g__Dielma	0.478345
2.84825e-05	0	1.68785e-05	0	0.62747	g__DNF00809	0.807883
0	0	0	0		g__Dolosigranulum
0.00969353	0.00607626	0.0110934	0.00812699	0.67687	g__Dorea	0.83261
0.000104436	7.59532e-05	0.000459939	0.00011393	0.840199	g__DTU089	0.949493
0	0	0	0		g__Dyella
9.49415e-06	0	0.000173005	3.79766e-05	0.0607514	g__Eggerthella	0.323955
0	0	1.26589e-05	0	0.248624	g__Eikenella	0.583859
0.000218365	7.59532e-05	0.000168785	0	0.716471	g__Eisenbergiella	0.862246
0	0	0	0		g__Elusimicrobium
0	0	8.43925e-06	0	0.366999	g__Enhydrobacter	0.680882
0	0	0	0		g__Enorma
0.000132918	0.00011393	0.000198322	0	0.0472183	g__Enterococcus	0.279291
1.89883e-05	0	0.000160346	0	0.215224	g__Enterorhabdus	0.564455
2.84825e-05	0	0	0	0.0354449	g__Epulopiscium	0.234612
0.000265836	0.00022786	0.000346009	7.59532e-05	0.31838	g__Erysipelatoclostridium	0.680882
0	0	8.43925e-06	0	0.559669	g__Erysipelotrichaceae_UCG_002	0.781849
0.00190832	0.000987392	0.00320691	0.000987392	0.889142	g__Erysipelotrichaceae_UCG_003	0.968537
0	0	0	0		g__Erysipelotrichaceae_UCG_004
0.0287008	0.0212289	0.00863335	0.000721556	0.0113378	g__Escherichia_Shigella	0.174823
9.49415e-06	0	0	0	0.15658	g__Eubacterium	0.478345
1.89883e-05	0	8.43925e-06	0	0.880582	g__Ezakiella	0.968537
0	0	0	0		g__F0332
0.0711682	0.0610664	0.0473315	0.0377867	0.291089	g__Faecalibacterium	0.643066
0	0	0	0		g__Faecalicoccus
9.49415e-06	0	8.86121e-05	0	0.366031	g__Faecalitalea	0.680882
0.000598132	0.000607626	0.000578088	0.000303813	0.218926	g__Family_XIII_AD3011_group	0.568799
0.000313307	0.00011393	0.000316472	0.000303813	0.735238	g__Family_XIII_UCG_001	0.871507
0	0	0	0		g__Fastidiosipila
0	0	0	0		g__Filifactor
0	0	1.26589e-05	0	0.367382	g__Finegoldia	0.680882
0	0	0	0		g__Firmicutes_bacterium_CAG_345
0	0	0	0		g__Flavobacterium
0.000996886	0.000531672	0.00122369	0.000607626	1	g__Flavonifractor	1
0.000180389	0.00011393	0.000215201	7.59532e-05	0.752009	g__Fournierella	0.885842
3.79766e-05	0	0	0	0.035298	g__Fretibacterium	0.234612
0	0	0	0		g__Fructobacillus
0.00285774	0.00144311	0.00928739	0.00383564	0.201174	g__Fusicatenibacter	0.548297
0.00102537	0	0.000489476	0	0.949426	g__Fusobacterium	0.995907
1.89883e-05	0	0	0	0.15658	g__Gardnerella	0.478345
0.000142412	7.59532e-05	0.000156126	0.00011393	0.977083	g__GCA_900066225	0.999355
0.000256342	0.000151906	0.000135028	7.59532e-05	0.249925	g__GCA_900066575	0.583859
0	0	0	0		g__GCA_900066755
0.000417743	0	5.06355e-05	0	0.393172	g__Gemella	0.701535
0	0	2.53177e-05	0	0.249414	g__Gordonibacter	0.583859
3.79766e-05	0	4.21962e-06	0	0.0415663	g__Granulicatella	0.25898
0.0081175	0.00398754	0.00132918	0	0.0207247	g__gut_metagenome	0.234612
0.000284825	0.00011393	0.000181444	0	0.0262531	g__Haemophilus	0.234612
0	0	0	0		g__Hafnia_Obesumbacterium
0	0	0	0		g__Halomonas
0	0	0	0		g__Harryflintia
0	0	0	0		g__hgcI_clade
0.0112316	0.00391159	0.00198744	0	0.0612485	g__Holdemanella	0.323955
9.49415e-05	7.59532e-05	1.68785e-05	0	0.0100359	g__Holdemania	0.174374
4.74708e-05	0	0.00010971	0	0.723495	g__Howardella	0.866947
0.000142412	3.79766e-05	0.000324911	7.59532e-05	0.523424	g__Hungatella	0.781849
1.89883e-05	0	0.000350229	0	0.451283	g__Hydrogenoanaerobacterium	0.743935
0	0	0	0		g__Hymenobacter
0	0	0	0		g__Hyphomicrobium
0.00061712	0.000265836	0.00287356	0.00022786	0.736705	g__Intestinibacter	0.871507
0.00022786	7.59532e-05	9.70513e-05	0	0.355922	g__Intestinimonas	0.680882
0	0	0	0		g__Johnsonella
0.000825991	0.00011393	0.00117306	0	0.0534842	g__Klebsiella	0.303441
0	0	0	0		g__Kocuria
9.49415e-06	0	0	0	0.15658	g__Lachnoanaerobaculum	0.478345
0.00734847	0.00603828	0.0040213	0.00159502	0.0143232	g__Lachnoclostridium	0.18311
0.000807003	0.000455719	0.00089456	0.000417743	1	g__Lachnospira	1
0	0	0	0		g__Lachnospiraceae_AC2044_group
0.000332295	0.000303813	0.000257397	0.00022786	0.552942	g__Lachnospiraceae_FCS020_group	0.781849
0.000788015	0.000797509	0.000881901	0.000189883	0.214513	g__Lachnospiraceae_ND3007_group	0.564455
9.49415e-06	0	0	0	0.15658	g__Lachnospiraceae_NK3A20_group	0.478345
0.00619968	0.00501291	0.00349385	0.000797509	0.0666133	g__Lachnospiraceae_NK4A136_group	0.330687
0	0	8.43925e-06	0	0.559669	g__Lachnospiraceae_NK4B4_group	0.781849
0.000759532	0.000265836	0.00198322	0.000189883	0.734789	g__Lachnospiraceae_UCG_001	0.871507
0.000455719	0	0	0	0.0354449	g__Lachnospiraceae_UCG_003	0.234612
0.00168996	0.00140513	0.000206762	7.59532e-05	0.0989798	g__Lachnospiraceae_UCG_004	0.451088
4.74708e-05	0	5.90747e-05	0	0.886833	g__Lachnospiraceae_UCG_008	0.968537
0.00267735	0.00250646	0.000362888	0.000189883	0.000600509	g__Lachnospiraceae_UCG_010	0.0478645
0.00011393	0	0.000379766	0	0.877041	g__Lactobacillus	0.968537
0.000151906	3.79766e-05	7.17336e-05	0	0.340531	g__Lactococcus	0.680882
0	0	0	0		g__Lactonifactor
0	0	0	0		g__Lawsonella
0	0	0	0		g__Legionella
0	0	0	0		g__Leifsonia
0	0	0	0		g__Leptotrichia
0	0	1.68785e-05	0	0.249414	g__Leuconostoc	0.583859
0	0	2.10981e-05	0	0.559669	g__Libanicoccus	0.781849
0.000351284	0.00022786	0	0	0.00168222	g__Mailhella	0.0482638
0.00011393	3.79766e-05	0.0004515	0.00022786	0.124572	g__Marvinbryantia	0.478345
0	0	0	0		g__Massilia
0.00247797	0.00011393	0	0	0.00169005	g__Megamonas	0.0482638
9.49415e-05	0	0.00142623	0	0.630701	g__Megasphaera	0.807883
1.89883e-05	0	2.10981e-05	0	0.685912	g__Merdibacter	0.840015
0.00494645	0	0.00056121	0	0.15288	g__metagenome	0.478345
0.000588637	7.59532e-05	0.00293264	0.000151906	0.643287	g__Methanobrevibacter	0.812881
1.89883e-05	0	0.000185663	0	0.599603	g__Methanosphaera	0.805441
0	0	2.95374e-05	0	0.170208	g__Methylobacterium	0.498081
0	0	0	0		g__Micrococcus
0.00011393	0	0.000151906	0	0.960083	g__Mitsuokella	0.995907
0	0	0	0		g__Mobiluncus
0.000265836	0.00011393	0.000320691	0	0.485167	g__Mogibacterium	0.781849
0.000123424	0	4.21962e-06	0	0.54789	g__Morganella	0.781849
7.59532e-05	0	5.90747e-05	0	0.925769	g__Moryella	0.982304
2.84825e-05	0	0	0	0.00784845	g__Mucispirillum	0.155848
0	0	0	0		g__Murdochiella
0.000712061	0.000493696	0.000312252	0	0.129939	g__Negativibacillus	0.478345
0	0	0	0		g__Negativicoccus
0	0	8.43925e-06	0	0.366999	g__Neisseria	0.680882
0	0	0	0		g__Neochlamydia
0	0	0	0		g__Nordella
0	0	0	0		g__Nubsella
0	0	0	0		g__Oceanivirga
0.00419642	0.00341789	0.000476817	0.000379766	0.000132061	g__Odoribacter	0.0183565
0	0	3.79766e-05	0	0.169651	g__Olsenella	0.498081
3.79766e-05	0	0.00010971	0	0.969956	g__Oribacterium	0.999355
0.00247797	0.00117727	0.000729995	0.000341789	0.0242296	g__Oscillibacter	0.234612
0.000151906	7.59532e-05	0.00021942	0	0.417688	g__Oscillospira	0.721225
6.64591e-05	0	5.06355e-05	0	0.182815	g__Oxalobacter	0.513358
0	0	8.43925e-06	0	0.559669	g__Paeniclostridium	0.781849
0	0	0	0		g__Papillibacter
0.0246848	0.0185706	0.0100469	0.00694972	0.0617612	g__Parabacteroides	0.323955
1.89883e-05	0	0	0	0.035298	g__Paracoccus	0.234612
0.00244949	0.00106334	0.00548973	0	0.780991	g__Paraprevotella	0.908434
9.49415e-06	0	0	0	0.15658	g__Parascardovia	0.478345
0.00953213	0.00106334	0.00141779	0	0.0402071	g__Parasutterella	0.25898
0.000541167	0.000265836	2.95374e-05	0	0.0177954	g__Parvimonas	0.215092
0	0	2.10981e-05	0	0.367382	g__Pediococcus	0.680882
9.49415e-06	0	2.10981e-05	0	0.424428	g__Pelomonas	0.72834
0.000484202	0	0	0	0.15658	g__Peptoclostridium	0.478345
9.49415e-05	0	0.000101271	0	0.545066	g__Peptococcus	0.781849
2.84825e-05	0	1.26589e-05	0	0.570578	g__Peptoniphilus	0.788426
0.000199377	7.59532e-05	4.21962e-06	0	0.00173611	g__Peptostreptococcus	0.0482638
0.00362677	0.00159502	0.00125323	0.000341789	0.367008	g__Phascolarctobacterium	0.680882
1.89883e-05	0	8.43925e-06	0	0.398714	g__Phocea	0.701535
0	0	0	0		g__Phreatobacter
0.000693073	0	0	0	0.0354449	g__Porphyromonas	0.234612
0.00155704	0.000607626	0.000126589	0	0.0263873	g__Prevotella	0.234612
0.00394957	0	0.00146843	0	0.353043	g__Prevotella_2	0.680882
0	0	4.21962e-06	0	0.559669	g__Prevotella_6	0.781849
2.84825e-05	0	0	0	0.0354449	g__Prevotella_7	0.234612
0.0242481	0.0144691	0.0465045	0	0.0117014	g__Prevotella_9	0.174823
0.00839283	0	0.00275963	0	0.716373	g__Prevotellaceae_NK3B31_group	0.862246
0.0011298	0	0.000215201	0	0.176589	g__Prevotellaceae_UCG_001	0.502791
0	0	0	0		g__Proteus
0.000180389	0	1.68785e-05	0	0.176589	g__Pseudobutyrivibrio	0.502791
2.84825e-05	0	2.10981e-05	0	0.651709	g__Pseudoflavonifractor	0.818336
9.49415e-06	0	0	0	0.15658	g__Pseudomonas	0.478345
1.89883e-05	0	2.10981e-05	0	0.451382	g__Pygmaiobacter	0.743935
1.89883e-05	0	0.00191571	0	0.599603	g__Pyramidobacter	0.805441
0	0	0	0		g__Ralstonia
0	0	4.21962e-06	0	0.559669	g__Raoultibacter	0.781849
0	0	0	0		g__Rikenella
0.0086112	0	0.00121525	0	0.599735	g__Rikenellaceae_RC9_gut_group	0.805441
0.000341789	0.00022786	0.0011393	0.000417743	0.263809	g__Romboutsia	0.607434
0.00645602	0.00208871	0.0108613	0.0047091	0.278496	g__Roseburia	0.62437
0	0	4.21962e-06	0	0.559669	g__Rothia	0.781849
1.89883e-05	0	4.64159e-05	0	0.409429	g__Ruminiclostridium	0.711383
0	0	5.90747e-05	0	0.170208	g__Ruminiclostridium_1	0.498081
0.00245899	0.00144311	0.00254021	0.00155704	0.889369	g__Ruminiclostridium_5	0.968537
0.00141463	0.000987392	0.00369217	7.59532e-05	0.144367	g__Ruminiclostridium_6	0.478345
0.00183237	0.00106334	0.000907219	0.000645602	0.210518	g__Ruminiclostridium_9	0.564455
0.00224062	0.00246848	0.00380188	0.000721556	0.572885	g__Ruminococcaceae_NK4A214_group	0.788426
0.0222733	0.0192541	0.0117095	0.0076333	0.190944	g__Ruminococcaceae_UCG_002	0.530823
0.00203175	0.00186085	0.000540112	0.000417743	0.0724972	g__Ruminococcaceae_UCG_003	0.353583
0.000968403	0.000721556	0.0015908	0.000873462	0.823844	g__Ruminococcaceae_UCG_004	0.934811
0.00444326	0.00246848	0.00423228	0.00254443	0.674977	g__Ruminococcaceae_UCG_005	0.83261
0	0	4.64159e-05	0	0.170208	g__Ruminococcaceae_UCG_007	0.498081
2.84825e-05	0	8.01728e-05	0	0.63352	g__Ruminococcaceae_UCG_008	0.807883
3.79766e-05	3.79766e-05	0.000105491	0	1	g__Ruminococcaceae_UCG_009	1
0.00183237	0.00110132	0.00124057	0.000265836	0.429756	g__Ruminococcaceae_UCG_010	0.728489
0	0	0	0		g__Ruminococcaceae_UCG_011
0.000683579	0.000379766	0.00294952	0.00170895	0.065543	g__Ruminococcaceae_UCG_013	0.330687
0.0200516	0.00664591	0.00721977	0.00174692	0.301061	g__Ruminococcaceae_UCG_014	0.653866
0.00857322	0.00497494	0.00460783	0.00201276	0.402963	g__Ruminococcus_1	0.704552
0.0205833	0.00949415	0.054007	0.0205453	0.330609	g__Ruminococcus_2	0.680882
0	0	0	0		g__S5_A14a
3.79766e-05	0	1.68785e-05	0	0.880648	g__Sanguibacteroides	0.968537
0	0	2.53177e-05	0	0.559669	g__Sarcina	0.781849
0	0	4.21962e-06	0	0.559669	g__Scardovia	0.781849
0	0	0	0		g__Schlegelella
0	0	4.21962e-06	0	0.559669	g__Sediminibacterium	0.781849
0	0	0	0		g__Selenomonas_3
9.49415e-06	0	0	0	0.15658	g__Selenomonas_4	0.478345
0.000208871	0	0.000278495	0	0.804723	g__Sellimonas	0.922871
1.89883e-05	0	0.000316472	0	0.143908	g__Senegalimassilia	0.478345
1.89883e-05	0	0.00010971	3.79766e-05	0.104234	g__Shuttleworthia	0.459955
6.64591e-05	3.79766e-05	6.7514e-05	0	0.450949	g__Slackia	0.743935
0.00022786	0	0	0	0.0354449	g__Sneathia	0.234612
0.000104436	0	1.26589e-05	0	0.376231	g__Solobacterium	0.683609
0	0	4.21962e-06	0	0.559669	g__Sphingobium	0.781849
0	0	4.21962e-06	0	0.559669	g__Sphingomonas	0.781849
1.89883e-05	0	0.000143467	0.00011393	0.000688697	g__Staphylococcus	0.0478645
0	0	0	0		g__Stenotrophomonas
0	0	0	0		g__Stomatobaculum
0.00224062	0.00144311	0.0115871	0.000987392	0.759664	g__Streptococcus	0.891083
0.0340175	0.0196339	0.0291323	0.0213049	0.89189	g__Subdoligranulum	0.968537
0.00038926	0	0	0	0.0354449	g__Succinatimonas	0.234612
0.00177541	0	0	0	0.0354449	g__Succiniclasticum	0.234612
0.00284825	0	0	0	0.15658	g__Succinivibrio	0.478345
0.00654147	0.00459517	0.000919878	0.00011393	0.00140275	g__Sutterella	0.0482638
0	0	0	0		g__Synergistes
0	0	0	0		g__Syntrophococcus
0	0	0	0		g__Syntrophomonas
0	0	4.21962e-06	0	0.559669	g__Tepidimonas	0.781849
0.000237354	3.79766e-05	0.000527453	3.79766e-05	0.905385	g__Terrisporobacter	0.970884
0	0	0	0		g__Tetragenococcus
0	0	0	0		g__Treponema_2
0.000180389	3.79766e-05	0.000362888	3.79766e-05	0.765681	g__Turicibacter	0.894367
2.84825e-05	0	1.68785e-05	0	0.92949	g__Tyzzerella	0.982503
0	0	0.000206762	0	0.032177	g__Tyzzerella_3	0.234612
0.000132918	0	0.000139248	0	0.850765	g__Tyzzerella_4	0.957541
0.00256342	0.00159502	0.00113508	0.000455719	0.112605	g__UBA1819	0.478345
0	0	1.68785e-05	0	0.367382	g__UC5_1_2E3	0.680882
0	0	0	0		g__un_c__Alphaproteobacteria
0	0	0	0		g__un_c__Bacilli
0	0	0	0		g__un_c__Bacteroidia
8.54474e-05	3.79766e-05	7.17336e-05	3.79766e-05	0.694638	g__un_c__Clostridia	0.846971
0	0	0	0		g__un_c__Gammaproteobacteria
0	0	0	0		g__un_f__Actinomycetaceae
0	0	0	0		g__un_f__Atopobiaceae
0	0	8.43925e-06	0	0.366999	g__un_f__Barnesiellaceae	0.680882
0	0	0	0		g__un_f__Burkholderiaceae
0	0	0	0		g__un_f__Caulobacteraceae
2.84825e-05	0	0.00011393	0	0.375737	g__un_f__Christensenellaceae	0.683609
0	0	0	0		g__un_f__Clostridiaceae_1
0.000721556	0.000151906	2.53177e-05	0	0.061592	g__un_f__Clostridiales_vadinBB60_group	0.323955
0.00011393	0	0.00305501	0.000151906	0.201144	g__un_f__Coriobacteriales_Incertae_Sedis	0.548297
5.69649e-05	0	2.95374e-05	0	0.291461	g__un_f__Desulfovibrionaceae	0.643066
0.000360778	7.59532e-05	0.000843925	0	0.903566	g__un_f__Eggerthellaceae	0.970884
0	0	0	0		g__un_f__Enterobacteriaceae
0.00011393	0	5.06355e-05	0	0.571833	g__un_f__Erysipelotrichaceae	0.788426
2.84825e-05	0	3.79766e-05	0	0.597279	g__un_f__Family_XIII	0.805441
0	0	0	0		g__un_f__Fimbriimonadaceae
0.00105385	0	0.000126589	0	0.670566	g__un_f__Flavobacteriaceae	0.83222
0.0220264	0.00524077	0.00734636	0.00679781	0.911513	g__un_f__Lachnospiraceae	0.970884
1.89883e-05	0	8.43925e-06	0	0.398714	g__un_f__Mitochondria	0.701535
0.00220264	0	0.00549817	0	0.658704	g__un_f__Muribaculaceae	0.821165
0	0	2.53177e-05	0	0.0738235	g__un_f__Neisseriaceae	0.353844
0	0	0	0		g__un_f__Paludibacteraceae
0	0	0	0		g__un_f__Parachlamydiaceae
2.84825e-05	0	7.59532e-05	0	0.891368	g__un_f__Peptococcaceae	0.968537
0	0	0	0		g__un_f__Peptostreptococcaceae
0.0147444	0	0.000316472	0	0.214333	g__un_f__Prevotellaceae	0.564455
0.000303813	3.79766e-05	4.21962e-06	0	0.00769334	g__un_f__Puniceicoccaceae	0.155848
0	0	0	0		g__un_f__Rikenellaceae
0.00247797	0.0022786	0.00802572	0.00110132	0.616713	g__un_f__Ruminococcaceae	0.807883
2.84825e-05	0	0	0	0.15658	g__un_f__Succinivibrionaceae	0.478345
0.000132918	0	8.43925e-06	0	0.0419212	g__un_f__vadinBE97	0.25898
0	0	4.21962e-06	0	0.559669	g__un_f__Veillonellaceae	0.781849
0.000341789	3.79766e-05	2.10981e-05	0	0.0239639	g__un_f__Victivallaceae	0.234612
0.000417743	0.000417743	7.17336e-05	7.59532e-05	0.00010274	g__un_k__Bacteria	0.0183565
0.000180389	3.79766e-05	3.79766e-05	0	0.0137996	g__un_o__Bacteroidales	0.18311
6.64591e-05	3.79766e-05	6.32943e-05	0	0.341175	g__un_o__Clostridiales	0.680882
4.74708e-05	0	4.21962e-05	0	0.792052	g__un_o__Coriobacteriales	0.91746
0	0	0	0		g__un_o__Desulfovibrionales
9.49415e-06	0	8.43925e-06	0	0.959994	g__un_o__Gammaproteobacteria_Incertae_Sedis	0.995907
0.000569649	0	1.26589e-05	0	0.880648	g__un_o__Gastranaerophilales	0.968537
9.49415e-06	0	8.43925e-06	0	0.630701	g__un_o__Izimaplasmatales	0.807883
0.00234506	7.59532e-05	0.000278495	0	0.238816	g__un_o__Mollicutes_RF39	0.583859
0	0	0	0		g__un_o__Myxococcales
0	0	8.43925e-06	0	0.366999	g__un_o__Obscuribacterales	0.680882
0	0	4.21962e-06	0	0.559669	g__un_o__Rhodospirillales	0.781849
5.69649e-05	3.79766e-05	4.21962e-05	0	0.636972	g__un_p__Proteobacteria	0.808576
1.89883e-05	0	0	0	0.035298	g__un_Unclassified	0.234612
0.000180389	7.59532e-05	0	0	0.00169005	g__unidentified	0.0482638
9.49415e-06	0	8.43925e-06	0	0.630701	g__Varibaculum	0.807883
7.59532e-05	3.79766e-05	0.000194103	0	0.233282	g__Veillonella	0.583859
0	0	0	0		g__Vibrio
0.000360778	0.000341789	4.21962e-06	0	0.00137704	g__Victivallis	0.0482638
0	0	1.26589e-05	0	0.248624	g__Weissella	0.583859
0	0	0	0		g__Wolinella

## Sheet: Zeller_15CRCGenusWilcoxTest
Supplementary Table5: The Wilcoxon test results of the relative abundance of genera for the colorectal cancer versus the normal within the each study.
CRC_mean	CRC_median	Normal_mean	Normal_median	pvalue	measures	FDR
2.19132e-06	0	0	0	0.279151	g__Anaerorhabdus_furcosa_group	0.645043
0.0001363	0	0.000508517	0	0.602103	g__Bacteroides_pectinophilus_group	0.810335
0.000329574	3.59376e-05	0.000112125	1.79688e-05	0.304488	g__Clostridium_innocuum_group	0.645043
0.000197219	7.18752e-05	0.000520736	8.08596e-05	0.703259	g__Eubacterium_brachy_group	0.875857
0.0219233	0.0145188	0.0234734	0.018418	0.309136	g__Eubacterium_coprostanoligenes_group	0.645043
0.00429454	0.000395314	0.0108125	0.00589377	0.00185858	g__Eubacterium_eligens_group	0.0760328
0.00859742	0.00470783	0.0163239	0.0122817	0.00355058	g__Eubacterium_hallii_group	0.125669
0.000161281	3.59376e-05	0.000148782	3.59376e-05	0.693838	g__Eubacterium_nodatum_group	0.874737
8.85292e-05	1.79688e-05	4.09689e-05	0	0.279508	g__Eubacterium_oxidoreducens_group	0.645043
0.00325893	5.39064e-05	0.00471897	5.39064e-05	0.584549	g__Eubacterium_ruminantium_group	0.794704
1.75305e-06	0	2.15626e-06	0	0.801077	g__Eubacterium_saphenum_group	0.939918
0.00161982	0.000610939	0.00306763	0.00232696	0.00697406	g__Eubacterium_ventriosum_group	0.149444
0.00110925	0.00030547	0.00146374	0.000655861	0.1814	g__Eubacterium_xylanophilum_group	0.645043
0.00241045	0.000610939	0.00319665	0.00152735	0.120557	g__Ruminococcus_gauvreauii_group	0.581466
0.00668264	0.000197657	0.00173471	0.000170704	0.926728	g__Ruminococcus_gnavus_group	0.969831
0.01576	0.0118774	0.0213092	0.0119582	0.933251	g__Ruminococcus_torques_group	0.974392
5.69743e-06	0	1.90469e-05	0	0.45977	g__Abiotrophia	0.708549
7.36283e-05	1.79688e-05	6.03752e-05	8.9844e-06	0.464571	g__Acetanaerobacterium	0.709951
3.81289e-05	0	4.45626e-05	0	0.263845	g__Acetitomaculum	0.645043
0.00498174	1.79688e-05	0.00352728	5.39064e-05	0.112456	g__Acidaminococcus	0.581466
5.91656e-05	1.79688e-05	3.73751e-05	0	0.00446509	g__Acinetobacter	0.125669
0.000137615	1.79688e-05	9.95472e-05	4.4922e-05	0.558782	g__Actinomyces	0.774215
0	0	7.18752e-07	0	0.376992	g__Actinotignum	0.645043
0	0	0	0		g__Adhaeribacter
1.75305e-06	0	2.51563e-06	0	0.383213	g__Adlercreutzia	0.648293
4.38264e-06	0	3.95314e-06	0	0.791233	g__Aegilops_tauschii	0.936441
0	0	7.18752e-07	0	0.376992	g__Aerococcus	0.645043
3.06784e-06	0	1.07813e-06	0	0.454568	g__Aeromonas	0.70294
1.62158e-05	0	2.98282e-05	0	0.949439	g__Afipia	0.978819
0.0138614	0.0070258	0.0222414	0.014411	0.0276939	g__Agathobacter	0.336818
0.0300018	0.00431251	0.00788184	0.00103321	0.159909	g__Akkermansia	0.645043
2.19132e-06	0	8.62503e-06	0	0.631853	g__Alcaligenes	0.833172
0	0	0	0		g__Alishewanella
0.0126636	0.00661252	0.00874614	0.00444728	0.0619648	g__Alistipes	0.480761
0.000133232	0	6.03752e-05	0	0.996192	g__Allisonella	1
0	0	0	0		g__Alloiococcus
0.00407629	1.79688e-05	0.00193883	8.9844e-06	0.500983	g__Alloprevotella	0.728527
0	0	0	0		g__Allorhizobium_Neorhizobium_Pararhizobium_Rhizobium
1.53392e-05	0	5.13908e-05	0	0.421971	g__Alloscardovia	0.690168
0	0	3.19845e-05	0	0.376992	g__Anaerobiospirillum	0.645043
2.45428e-05	0	2.04844e-05	0	0.67947	g__Anaerococcus	0.874737
1.31479e-06	0	0	0	0.279151	g__Anaerocolumna	0.645043
7.1437e-05	3.59376e-05	4.95939e-05	1.79688e-05	0.13299	g__Anaerofilum	0.608096
5.69743e-05	1.79688e-05	0.000100985	3.59376e-05	0.352058	g__Anaerofustis	0.645043
2.19132e-06	0	7.18752e-07	0	0.229523	g__Anaeroglobus	0.645043
0.000144627	0	0.00146266	0	0.390333	g__Anaeroplasma	0.657865
0	0	0	0		g__Anaerosporobacter
0.0103483	0.00256954	0.0266808	0.014384	0.000357544	g__Anaerostipes	0.0230995
0.00170879	0.000161719	0.000125063	5.39064e-05	0.0112587	g__Anaerotruncus	0.208364
2.19132e-06	0	1.4375e-06	0	0.119841	g__Anaerovorax	0.581466
1.22714e-05	0	1.00625e-05	0	0.554159	g__Angelakisella	0.774215
1.31479e-06	0	0	0	0.120021	g__Anoxybacillus	0.581466
0	0	3.59376e-07	0	0.376992	g__Arcobacter	0.645043
0	0	0	0		g__Arthrobacter
2.54193e-05	0	4.31251e-06	0	0.397564	g__Asteroleplasma	0.66507
2.54193e-05	0	2.08438e-05	0	0.659883	g__Atopobium	0.855756
0.000108689	0	0.00024222	0	0.375656	g__Azospirillum_sp__47_25	0.645043
8.76527e-07	0	4.31251e-06	0	0.792854	g__Bacillus	0.936441
1.09566e-05	0	8.9844e-06	0	0.848618	g__Bacteroidales_bacterium_55_9	0.950637
0.132861	0.0856753	0.092028	0.068542	0.118894	g__Bacteroides	0.581466
0.001544	0.000287501	0.000658018	0.000188672	0.374899	g__Barnesiella	0.645043
0	0	0	0		g__Basfia
0	0	0	0		g__Bdellovibrio
8.76527e-07	0	3.59376e-07	0	0.887605	g__Bergeyella	0.955989
0.00269576	0.000467189	0.0121634	0.00214727	0.0126628	g__Bifidobacterium	0.208364
0.00148834	0.000934378	0.000559549	0.000314454	0.0152078	g__Bilophila	0.228117
0	0	2.87501e-06	0	0.376992	g__Blastocatella	0.645043
0	0	3.59376e-07	0	0.376992	g__Blastococcus	0.645043
0.0633037	0.0376446	0.101826	0.0706444	0.0129649	g__Blautia	0.208364
1.31479e-06	0	0	0	0.279151	g__Bosea	0.645043
2.62958e-06	0	1.4375e-06	0	0.498585	g__Brachybacterium	0.728452
0	0	0	0		g__Brachyspira
1.09566e-05	0	6.82815e-06	0	0.916468	g__Brevibacillus	0.969831
0	0	1.18594e-05	0	0.376992	g__Brevibacterium	0.645043
3.06784e-06	0	0	0	0.120021	g__Brevundimonas	0.581466
0	0	3.59376e-07	0	0.376992	g__Brochothrix	0.645043
1.75305e-06	0	3.23439e-06	0	0.890132	g__Bulleidia	0.955989
0	0	7.18752e-07	0	0.376992	g__Burkholderia_Caballeronia_Paraburkholderia	0.645043
0.00234164	0.00152735	0.00207935	0.00151836	0.443779	g__Butyricicoccus	0.697141
0.00121268	0.000341407	0.000326314	5.39064e-05	0.00502675	g__Butyricimonas	0.125669
0.0027146	5.39064e-05	0.00597642	3.59376e-05	0.765821	g__Butyrivibrio	0.920754
0.000599106	0	0.00191691	1.79688e-05	0.443109	g__CAG_352	0.697141
0.00176313	0.00014375	0.00133975	0.000314454	0.939295	g__CAG_56	0.978432
2.98019e-05	0	1.4375e-05	0	0.115136	g__CAG_873	0.581466
0	0	0	0		g__Caldicoprobacter
1.57775e-05	0	3.59376e-07	0	0.0107676	g__Campylobacter	0.208364
0	0	3.09063e-05	0	0.376992	g__Candidatus_Gastranaerophilales_bacterium_Zag_111	0.645043
7.27518e-05	0	1.00625e-05	0	0.597153	g__Candidatus_Melainabacteria_bacterium_MEL_A1	0.806964
8.58997e-05	0	3.23439e-06	0	0.708471	g__Candidatus_Methanomethylophilus	0.875857
4.38264e-07	0	0	0	0.279151	g__Candidatus_Saccharimonas	0.645043
0.000127535	0.000107813	0.000108891	0.000107813	0.633614	g__Candidatus_Soleaferrea	0.833172
5.69743e-06	0	1.79688e-06	0	0.511524	g__Candidatus_Stoquefichus	0.740147
0	0	3.59376e-07	0	0.376992	g__Capnocytophaga	0.645043
8.37083e-05	3.59376e-05	7.00783e-05	3.59376e-05	0.366377	g__Caproiciproducens	0.645043
3.06784e-06	0	3.59376e-07	0	0.446808	g__Cardiobacterium	0.697141
0.000208613	3.59376e-05	0.000131172	3.59376e-05	0.806795	g__Carnobacterium	0.939918
0.000129726	3.59376e-05	6.21721e-05	3.59376e-05	0.208329	g__Catabacter	0.645043
0.000369018	0	0.00241213	0	0.996457	g__Catenibacterium	1
1.05183e-05	0	0.00106663	0	0.256648	g__Catenisphaera	0.645043
6.17952e-05	3.59376e-05	7.72659e-05	8.9844e-06	0.208494	g__Caulobacter	0.645043
4.38264e-07	0	3.01876e-05	0	0.241382	g__Cellulosilyticum	0.645043
1.35862e-05	0	1.97657e-05	0	0.554627	g__Cercis_gigantea	0.774215
7.40665e-05	0	1.07813e-06	0	0.467126	g__CHKCI001	0.709951
8.76527e-07	0	1.07813e-06	0	0.866232	g__CHKCI002	0.955989
0.0244244	0.00693596	0.0147811	0.00485158	0.492693	g__Christensenellaceae_R_7_group	0.726248
0	0	1.4375e-05	0	0.376992	g__Chroococcidiopsis_CC1	0.645043
8.76527e-07	0	0	0	0.279151	g__Chroococcidiopsis_PCC_7203	0.645043
1.75305e-06	0	7.18752e-07	0	0.813579	g__Chryseobacterium	0.939918
0.00103299	0	0.000437361	1.79688e-05	0.0064856	g__Cloacibacillus	0.149444
3.19932e-05	0	2.22813e-05	0	0.177526	g__Cloacibacterium	0.645043
0.000657834	0	0.000181844	0	0.0316903	g__Clostridiales_bacterium_enrichment_culture_clone_06_1235251_67	0.347821
2.62958e-06	0	0	0	0.279151	g__Clostridioides	0.645043
0.00231228	0.000808596	0.00422734	0.00118594	0.590082	g__Clostridium_sensu_stricto_1	0.79981
1.13949e-05	0	0	0	0.120021	g__Clostridium_sensu_stricto_13	0.581466
1.75305e-06	0	0	0	0.0547055	g__Clostridium_sensu_stricto_2	0.447673
4.38264e-07	0	7.18752e-07	0	0.68933	g__Clostridium_sensu_stricto_3	0.874737
4.42646e-05	0	1.25782e-05	0	0.73542	g__Clostridium_sp__CAG_306	0.89491
0.000215626	0	0.000182922	0	0.992119	g__Clostridium_sp__K4410_MGS_306	1
0	0	0	0		g__Collinsella
1.05183e-05	0	2.15626e-06	0	0.151877	g__Conchiformibius	0.645043
0.000553527	8.9844e-05	0.000367282	1.79688e-05	0.379752	g__Coprobacter	0.647305
0.00149448	0.000934378	0.00133544	0.000781643	0.69509	g__Coprococcus_1	0.874737
0.00821174	0.000610939	0.0112531	0.00153633	0.522948	g__Coprococcus_2	0.751842
0.00565448	0.00359376	0.00816754	0.00485158	0.192133	g__Coprococcus_3	0.645043
1.05183e-05	0	4.67189e-06	0	0.194749	g__Coriobacteriaceae_UCG_002	0.645043
5.69743e-06	0	1.22188e-05	0	0.280615	g__Corynebacterium	0.645043
3.68141e-05	0	8.22971e-05	0	0.434211	g__Corynebacterium_1	0.697141
8.76527e-07	0	8.9844e-06	0	0.0293865	g__Cuneatibacter	0.347821
1.75305e-06	0	3.59376e-07	0	0.110379	g__Cutibacterium	0.581466
0.000138491	5.39064e-05	0.000301157	0.000179688	0.011633	g__Defluviitaleaceae_UCG_011	0.208364
0	0	0	0		g__Deinococcus
2.62958e-06	0	0	0	0.279151	g__Denitrobacterium	0.645043
0	0	0	0		g__Dermacoccus
1.75305e-06	0	0	0	0.279151	g__Desulfitibacter	0.645043
8.76527e-06	0	0	0	0.279151	g__Desulfotomaculum	0.645043
0.00395314	0.00145547	0.0023169	0.00100625	0.277255	g__Desulfovibrio	0.645043
2.19132e-06	0	0	0	0.279151	g__Desulfurispora	0.645043
0.0066879	5.39064e-05	0.00520484	7.18752e-05	0.882277	g__Dialister	0.955989
6.61778e-05	0	1.79688e-05	0	0.0424736	g__Dielma	0.390063
4.38264e-07	0	0	0	0.279151	g__DNF00809	0.645043
0	0	0	0		g__Dolosigranulum
0.0126163	0.0066844	0.0156756	0.0107993	0.0701778	g__Dorea	0.517705
0.000253755	7.18752e-05	8.84065e-05	1.79688e-05	0.0421401	g__DTU089	0.390063
0	0	3.59376e-07	0	0.376992	g__Duganella	0.645043
0	0	0	0		g__Dyadobacter
0	0	1.4375e-06	0	0.376992	g__Dysgonomonas	0.645043
6.35482e-05	0	9.34378e-06	0	0.501874	g__Eggerthella	0.728527
0.00150368	0.000359376	0.00045497	7.18752e-05	0.0042663	g__Eisenbergiella	0.125669
0	0	3.23439e-06	0	0.376992	g__Elusimicrobium	0.645043
5.04003e-05	0	3.23439e-06	0	0.0766752	g__Enhydrobacter	0.551015
0.0043467	3.59376e-05	0.000283548	1.79688e-05	0.140839	g__Enterobacter	0.621348
0.00497254	8.9844e-05	0.0016499	8.9844e-05	0.920299	g__Enterococcus	0.969831
0	0	4.31251e-06	0	0.203367	g__Enterorhabdus	0.645043
8.76527e-06	0	0.000284626	0	0.851844	g__Epulopiscium	0.95119
0.000677117	8.9844e-05	0.000462158	7.18752e-05	0.382544	g__Erysipelatoclostridium	0.648293
0.00627243	0.00118594	0.00775354	0.00287501	0.185223	g__Erysipelotrichaceae_UCG_003	0.645043
4.03202e-05	0	2.80313e-05	0	0.695902	g__Erysipelotrichaceae_UCG_004	0.874737
1.75305e-05	0	2.94688e-05	0	0.580643	g__Erysipelotrichaceae_UCG_006	0.794704
0	0	3.59376e-06	0	0.376992	g__Erysipelotrichaceae_UCG_009	0.645043
0.0377783	0.0044383	0.0117886	0.00067383	0.0125251	g__Escherichia_Shigella	0.208364
0	0	0	0		g__Ethanoligenens
0.000703851	0	0.000175016	1.79688e-05	0.275787	g__Eubacterium	0.645043
3.02402e-05	0	1.00625e-05	0	0.849236	g__Ezakiella	0.950637
3.50611e-06	0	1.4375e-06	0	0.802298	g__F0332	0.939918
0	0	7.18752e-07	0	0.20334	g__Facklamia	0.645043
0.0436449	0.0301157	0.0473205	0.0401064	0.563057	g__Faecalibacterium	0.777227
6.57395e-05	0	3.95314e-06	0	0.926383	g__Faecalicoccus	0.969831
0.000227897	0	0.000124344	0	0.651708	g__Faecalitalea	0.847597
0.00219614	0.00136563	0.00239344	0.00188672	0.314843	g__Family_XIII_AD3011_group	0.645043
0.000539502	0.000377345	0.000427658	0.000233594	0.274079	g__Family_XIII_UCG_001	0.645043
4.38264e-07	0	0	0	0.279151	g__Fastidiosipila	0.645043
1.18331e-05	0	1.07813e-06	0	0.887605	g__Filifactor	0.955989
4.38264e-06	0	7.90627e-06	0	0.641539	g__Finegoldia	0.837952
0	0	0	0		g__Firmicutes_bacterium_CAG_345
6.57395e-06	0	0	0	0.120021	g__Firmicutes_bacterium_CAG_822	0.581466
0	0	2.51563e-06	0	0.376992	g__Flavisolibacter	0.645043
0.00182712	0.000682815	0.000559908	0.000242579	0.00502634	g__Flavonifractor	0.125669
8.76527e-07	0	0	0	0.279151	g__Fluviicola	0.645043
0.00024236	0.000125782	0.00028822	7.18752e-05	0.260917	g__Fournierella	0.645043
1.92836e-05	0	1.07813e-06	0	0.467126	g__Fretibacterium	0.709951
0	0	2.51563e-06	0	0.203367	g__Fructobacillus	0.645043
0.00453778	0.00204844	0.00793215	0.00303673	0.065945	g__Fusicatenibacter	0.50297
0.00410259	5.39064e-05	0.000950909	1.79688e-05	0.000184091	g__Fusobacterium	0.0230837
4.38264e-07	0	0	0	0.279151	g__Gallicola	0.645043
0	0	2.15626e-06	0	0.203367	g__Gardnerella	0.645043
0.000284433	0.000161719	0.00025911	0.000188672	0.917217	g__GCA_900066225	0.969831
0.00117893	0.00044922	0.000539783	0.000377345	0.320293	g__GCA_900066575	0.645043
2.23514e-05	0	2.51563e-05	0	0.253905	g__GCA_900066755	0.645043
0.00033308	7.18752e-05	0.000210954	7.18752e-05	0.942391	g__Gemella	0.978819
0.000143312	1.79688e-05	6.75627e-05	1.79688e-05	0.498152	g__Geodermatophilus	0.728452
4.38264e-07	0	0	0	0.279151	g__Georgenia	0.645043
0	0	0	0		g__Glutamicibacter
1.27096e-05	0	8.26565e-06	0	0.629149	g__Gordonibacter	0.833172
1.31479e-05	0	3.59376e-06	0	0.178432	g__Granulicatella	0.645043
0.00219964	0.000700783	0.00173255	0.000592971	0.767295	g__gut_metagenome	0.920754
0.000491732	0	0.000333142	2.69532e-05	0.440143	g__Haemophilus	0.697141
0.000614446	1.79688e-05	0.000587221	0	0.184006	g__Hafnia_Obesumbacterium	0.645043
2.67341e-05	0	8.26565e-06	0	0.0531506	g__Harryflintia	0.447673
1.31479e-06	0	0	0	0.279151	g__Helcococcus	0.645043
0.00226144	1.79688e-05	0.00245741	1.79688e-05	0.551184	g__Holdemanella	0.774215
0.000121399	5.39064e-05	7.79846e-05	3.59376e-05	0.223915	g__Holdemania	0.645043
0.00014375	0	0.000552361	0	0.705385	g__Howardella	0.875857
0.00125957	8.9844e-05	7.22346e-05	1.79688e-05	0.000834707	g__Hungatella	0.0417353
0.000253316	0	2.33594e-05	0	0.122754	g__Hydrogenoanaerobacterium	0.581466
0	0	3.95314e-06	0	0.203367	g__Hymenobacter	0.645043
0.00209972	0.000539064	0.0026946	0.000700783	0.392691	g__Intestinibacter	0.65937
0.000546515	8.9844e-05	0.000120391	1.79688e-05	0.0439303	g__Intestinimonas	0.395372
1.75305e-06	0	2.51563e-06	0	0.824154	g__Johnsonella	0.940034
3.06784e-06	0	1.4375e-06	0	0.117447	g__Kocuria	0.581466
1.09566e-05	0	2.51563e-06	0	0.739111	g__Lachnoanaerobaculum	0.896496
0.0141765	0.00425861	0.0112151	0.00309962	0.239359	g__Lachnoclostridium	0.645043
4.38264e-07	0	0	0	0.279151	g__Lachnoclostridium_10	0.645043
0.00332204	0.000790627	0.00572414	0.00267735	0.0613206	g__Lachnospira	0.480761
0.000468942	0.000233594	0.000896643	0.000628908	0.0134746	g__Lachnospiraceae_FCS020_group	0.209088
2.41045e-05	0	0.000162079	0	0.137979	g__Lachnospiraceae_FE2018_group	0.61476
0	0	0	0		g__Lachnospiraceae_NC2004_group
0.000967686	0.000431251	0.000993316	0.000503127	0.27313	g__Lachnospiraceae_ND3007_group	0.645043
0	0	1.4375e-05	0	0.376992	g__Lachnospiraceae_NK3A20_group	0.645043
0.00891516	0.00598361	0.0118429	0.00553439	0.400031	g__Lachnospiraceae_NK4A136_group	0.666719
1.09566e-05	0	1.11407e-05	0	0.423303	g__Lachnospiraceae_NK4B4_group	0.690168
0.00120742	0.000233594	0.00129339	0.000503127	0.183604	g__Lachnospiraceae_UCG_001	0.645043
0.000118769	3.59376e-05	9.48753e-05	7.18752e-05	0.690545	g__Lachnospiraceae_UCG_002	0.874737
0.000295828	0	0.00125458	0	0.446492	g__Lachnospiraceae_UCG_003	0.697141
0.00141296	0.000592971	0.00185402	0.000853518	0.312506	g__Lachnospiraceae_UCG_004	0.645043
9.51032e-05	0	2.83907e-05	0	0.472155	g__Lachnospiraceae_UCG_007	0.709951
0.000214311	5.39064e-05	0.000373032	0.000125782	0.30678	g__Lachnospiraceae_UCG_008	0.645043
3.19932e-05	0	9.34378e-06	0	0.961133	g__Lachnospiraceae_UCG_009	0.985043
0.00229957	0.000916409	0.00127435	0.000368361	0.111379	g__Lachnospiraceae_UCG_010	0.581466
0.00149798	0.000215626	0.00215087	0.000179688	0.785999	g__Lactobacillus	0.933244
0.000976013	7.18752e-05	0.00169338	0.000125782	0.546448	g__Lactococcus	0.770851
8.8091e-05	0	3.70157e-05	0	0.711135	g__Lactonifactor	0.876741
0	0	2.51563e-06	0	0.376992	g__Lautropia	0.645043
0	0	1.07813e-06	0	0.376992	g__Lawsonella	0.645043
1.4901e-05	0	4.31251e-06	0	0.0968627	g__Leptotrichia	0.581466
0	0	1.07813e-06	0	0.376992	g__Leucobacter	0.645043
5.17151e-05	1.79688e-05	0.000118953	1.79688e-05	0.408109	g__Leuconostoc	0.67518
0	0	3.59376e-07	0	0.376992	g__Libanicoccus	0.645043
0	0	0	0		g__Luteibacter
0.012952	0	9.41565e-05	7.18752e-05	6.84996e-05	g__Lysinibacillus	0.0154124
0.000106936	0	0.000153813	0	0.2296	g__Mailhella	0.645043
0	0	0	0		g__Marinilactibacillus
0	0	3.59376e-07	0	0.376992	g__Marmoricola	0.645043
0.000405394	0.000251563	0.000583627	0.000278516	0.69272	g__Marvinbryantia	0.874737
0	0	0	0		g__Massilia
0.000810349	0	0.00372062	0	0.163365	g__Megamonas	0.645043
0.00200593	1.79688e-05	0.00603393	3.59376e-05	0.447241	g__Megasphaera	0.697141
3.85672e-05	0	3.16251e-05	0	0.559156	g__Merdibacter	0.774215
0.000429498	1.79688e-05	0.000714799	1.79688e-05	1	g__metagenome	1
0.00044177	0	1.4375e-06	0	0.438468	g__Methanobacterium	0.697141
0.0151538	0.000592971	0.00743154	0.000251563	0.15853	g__Methanobrevibacter	0.645043
1.31479e-06	0	0	0	0.279151	g__Methanomassiliicoccus	0.645043
0.000386987	0	0.000445267	0	0.0315805	g__Methanosphaera	0.347821
0	0	2.87501e-06	0	0.0393552	g__Methylobacillus	0.390063
6.17952e-05	3.59376e-05	3.55782e-05	0	0.000410657	g__Methylobacterium	0.0230995
0	0	1.07813e-06	0	0.376992	g__Microbacterium	0.645043
4.38264e-06	0	1.79688e-06	0	0.52853	g__Micrococcus	0.757448
0.00179732	0	0.00150399	0	0.835585	g__Mitsuokella	0.940034
4.38264e-07	0	0	0	0.279151	g__Mobiluncus	0.645043
0	0	1.07813e-06	0	0.376992	g__Modestobacter	0.645043
0.00053249	8.9844e-05	0.000822971	7.18752e-05	0.633443	g__Mogibacterium	0.833172
1.75305e-06	0	7.18752e-07	0	0.887605	g__Moraxella	0.955989
0.000223514	0	7.18752e-07	0	0.13087	g__Morganella	0.607131
0.000216502	0.00014375	0.000183641	0.000125782	0.883249	g__Moryella	0.955989
0	0	3.59376e-07	0	0.376992	g__mouse_gut_metagenome	0.645043
0	0	0	0		g__Mucilaginibacter
2.19132e-06	0	0	0	0.279151	g__Mucispirillum	0.645043
1.31479e-06	0	2.87501e-06	0	0.26227	g__Murdochiella	0.645043
2.62958e-06	0	0	0	0.279151	g__Muribaculum	0.645043
8.8091e-05	0	1.18594e-05	0	0.581856	g__Murimonas	0.794704
0	0	3.59376e-07	0	0.376992	g__Musa_acuminata_subsp__malaccensis	0.645043
4.38264e-07	0	0	0	0.279151	g__Mycobacterium	0.645043
0.00199366	0.000610939	0.00100374	0.000278516	0.0819403	g__Negativibacillus	0.567279
4.38264e-06	0	1.79688e-06	0	0.816691	g__Neisseria	0.939926
2.62958e-06	0	0	0	0.279151	g__Neochlamydia	0.645043
0	0	0	0		g__Nitrosomonas
3.50611e-06	0	1.07813e-06	0	0.708471	g__Nocardioides	0.875857
8.32701e-06	0	3.95314e-06	0	0.0250472	g__Novosphingobium	0.31309
0.00201601	0.00111407	0.000762237	0.000368361	0.0368321	g__Odoribacter	0.385453
0.000100362	0	1.61719e-05	0	0.069245	g__Olsenella	0.517705
0.000101677	0	7.90627e-05	0	0.137401	g__Oribacterium	0.61476
0.00173421	0.00111407	0.00124416	0.000592971	0.0785378	g__Oscillibacter	0.552219
0.000452288	5.39064e-05	0.000158125	1.79688e-05	0.089693	g__Oscillospira	0.581466
3.76907e-05	1.79688e-05	3.16251e-05	0	0.00681883	g__Ottowia	0.149444
5.47829e-05	0	4.16876e-05	0	0.00419319	g__Oxalobacter	0.125669
0	0	0	0		g__Paenarthrobacter
1.57775e-05	0	1.00625e-05	0	0.692753	g__Paeniclostridium	0.874737
0	0	1.07813e-06	0	0.376992	g__Pantanalinema_CENA516	0.645043
5.52212e-05	1.79688e-05	4.06095e-05	1.79688e-05	0.362314	g__Papillibacter	0.645043
0.0125151	0.0075469	0.0060465	0.00309962	0.0198447	g__Parabacteroides	0.279067
3.90055e-05	0	7.18752e-07	0	0.831041	g__Paraclostridium	0.940034
0.0207754	0.00997269	0.0184694	0.00688205	0.108863	g__Paracoccus	0.581466
0	0	0	0		g__Paraeggerthella
0	0	0	0		g__Parafrigoribacterium
0.00225574	3.59376e-05	0.00270035	1.79688e-05	0.542829	g__Paraprevotella	0.770578
1.75305e-06	0	2.87501e-06	0	0.666752	g__Parascardovia	0.862179
0.000845849	0.00014375	0.00184432	0.000296485	0.181417	g__Parasutterella	0.645043
0.000628908	0.000107813	0.000904909	8.9844e-06	0.000405119	g__Parvimonas	0.0230995
3.02402e-05	0	9.2719e-05	0	0.64243	g__Pediococcus	0.837952
2.19132e-06	0	0	0	0.279151	g__Pedobacter	0.645043
0.000832263	3.59376e-05	0.000389564	1.79688e-05	0.117302	g__Peptococcus	0.581466
2.14749e-05	0	8.30159e-05	0	0.9698	g__Peptoniphilus	0.989592
0.00189418	7.18752e-05	0.000357579	0	0.000205189	g__Peptostreptococcus	0.0230837
0.020317	0.00637893	0.0127654	0.00584885	0.316759	g__Phascolarctobacterium	0.645043
0	0	1.07813e-06	0	0.376992	g__Phocaeicola	0.645043
3.94437e-05	0	1.86876e-05	0	0.133781	g__Phocea	0.608096
0	0	0	0		g__Phreatobacter
1.75305e-06	0	3.59376e-07	0	0.220934	g__Phyllobacterium	0.645043
0	0	0	0		g__Phytophthora_multivora
0	0	3.59376e-07	0	0.376992	g__PMMR1	0.645043
1.75305e-06	0	4.67189e-06	0	0.60325	g__Polaromonas	0.810335
0	0	0	0		g__Porphyromonadaceae_bacterium_C941
0.000505756	0	1.83282e-05	0	0.00495098	g__Porphyromonas	0.125669
0.000346228	0	1.36563e-05	0	0.158741	g__Prevotella	0.645043
0.00379186	1.79688e-05	0.0028441	1.79688e-05	0.544819	g__Prevotella_2	0.770851
3.94437e-06	0	5.03127e-06	0	0.832037	g__Prevotella_6	0.940034
0.000327821	1.79688e-05	0.00296952	0	0.221271	g__Prevotella_7	0.645043
0.0383985	0.000377345	0.0404589	0.000368361	0.795277	g__Prevotella_9	0.936845
0.000189768	0	7.18752e-07	0	0.473301	g__Prevotellaceae_Ga6A1_group	0.709951
0.0050786	0	0.000767987	0	0.975542	g__Prevotellaceae_NK3B31_group	0.993199
0.000128849	0	0.000170344	0	0.630555	g__Prevotellaceae_UCG_001	0.833172
0.000139806	0	9.70316e-06	0	0.115136	g__Prevotellaceae_UCG_004	0.581466
8.76527e-07	0	1.4375e-06	0	0.866232	g__Propionibacterium	0.955989
1.92836e-05	0	1.07813e-06	0	0.813591	g__Proteus	0.939918
0	0	0	0		g__Providencia
4.38264e-07	0	0	0	0.279151	g__Pseudoclavibacter	0.645043
1.13949e-05	0	4.52814e-05	0	0.983312	g__Pseudomonas	0.99885
8.32701e-06	0	3.59376e-07	0	0.439162	g__Pseudoramibacter	0.697141
8.76527e-07	0	0	0	0.279151	g__Pseudorhodoferax	0.645043
0	0	0	0		g__Pseudoxanthomonas
0	0	0	0		g__Psychrobacter
0	0	7.18752e-07	0	0.376992	g__Psychroglaciecola	0.645043
0.000653451	3.59376e-05	3.3422e-05	0	0.000268888	g__Pygmaiobacter	0.0230995
1.18331e-05	0	5.75002e-06	0	0.479056	g__Pyramidobacter	0.713826
0	0	0	0		g__Ralstonia
3.50611e-05	0	1.86876e-05	0	0.00838059	g__Raoultibacter	0.171421
0	0	0	0		g__RB41
0	0	1.79688e-06	0	0.376992	g__Rhizorhapis	0.645043
8.76527e-07	0	3.59376e-07	0	0.454493	g__Rhodococcus	0.70294
1.31479e-06	0	1.15e-05	0	0.912467	g__Rhodopseudomonas	0.969831
7.01222e-06	0	8.26565e-06	0	0.729331	g__Rikenella	0.89491
0.00120216	0	0.000450658	0	0.828904	g__Rikenellaceae_RC9_gut_group	0.940034
0.00252703	0.000718752	0.0049522	0.0019586	0.0414868	g__Romboutsia	0.390063
0.0125571	0.00301876	0.00666715	0.00398009	0.88898	g__Roseburia	0.955989
0	0	3.59376e-07	0	0.376992	g__Roseomonas	0.645043
5.52212e-05	1.79688e-05	7.69065e-05	1.79688e-05	0.920424	g__Rothia	0.969831
0	0	7.18752e-07	0	0.376992	g__Rubellimicrobium	0.645043
0	0	0	0		g__Rubritepida
0	0	0	0		g__Rubrivirga
0	0	7.18752e-07	0	0.376992	g__Rubrobacter	0.645043
3.50611e-06	0	0	0	0.279151	g__rumen_bacterium_YS2	0.645043
0.000164349	7.18752e-05	8.51721e-05	5.39064e-05	0.354165	g__Ruminiclostridium	0.645043
0.000107813	0	2.94688e-05	0	0.0571858	g__Ruminiclostridium_1	0.459529
0.00459476	0.00235391	0.00263351	0.00203048	0.292358	g__Ruminiclostridium_5	0.645043
0.00315024	0.000557033	0.00329368	0.000521095	0.829173	g__Ruminiclostridium_6	0.940034
0.00157468	0.00123985	0.00153274	0.00112305	0.620864	g__Ruminiclostridium_9	0.829047
0.00780679	0.00551642	0.00398117	0.00256055	0.188036	g__Ruminococcaceae_NK4A214_group	0.645043
0.0237302	0.0163876	0.0235869	0.0179329	0.635062	g__Ruminococcaceae_UCG_002	0.833172
0.00125825	0.000467189	0.000958097	0.000251563	0.778699	g__Ruminococcaceae_UCG_003	0.931954
0.00235085	0.00204844	0.00192626	0.00148243	0.085602	g__Ruminococcaceae_UCG_004	0.581466
0.0112393	0.0050672	0.00589233	0.00459103	0.340421	g__Ruminococcaceae_UCG_005	0.645043
0.000135862	7.18752e-05	0.00017286	5.39064e-05	0.82973	g__Ruminococcaceae_UCG_007	0.940034
0.00039619	1.79688e-05	0.000730971	1.79688e-05	0.887769	g__Ruminococcaceae_UCG_008	0.955989
0.00028005	0.000161719	0.000235751	8.08596e-05	0.814596	g__Ruminococcaceae_UCG_009	0.939918
0.00217642	0.00116797	0.00242471	0.000682815	0.911002	g__Ruminococcaceae_UCG_010	0.969831
1.22714e-05	0	2.87501e-06	0	0.949416	g__Ruminococcaceae_UCG_011	0.978819
0	0	0	0		g__Ruminococcaceae_UCG_012
0.00207518	0.0014375	0.00406347	0.00172501	0.217736	g__Ruminococcaceae_UCG_013	0.645043
0.00763674	0.00154532	0.0106519	0.00278516	0.835581	g__Ruminococcaceae_UCG_014	0.940034
1.75305e-06	0	1.4375e-06	0	0.470255	g__Ruminococcaceae_V9D2013_group	0.709951
0.00712266	0.00395314	0.0103353	0.00643283	0.186752	g__Ruminococcus_1	0.645043
0.0280642	0.0239344	0.0723492	0.0521455	0.00111984	g__Ruminococcus_2	0.050393
3.9882e-05	0	3.59376e-07	0	0.0237158	g__S5_A14a	0.30747
2.41045e-05	0	2.26407e-05	0	0.986271	g__Sanguibacteroides	0.999599
5.69743e-06	0	6.82815e-06	0	1	g__Scardovia	1
0	0	1.07813e-06	0	0.376992	g__Schrenkiella_parvula	0.645043
1.75305e-06	0	7.18752e-07	0	0.119785	g__Schwartzia	0.581466
0	0	9.34378e-06	0	0.376992	g__Scytonema_UTEX_2349	0.645043
1.4901e-05	0	5.39064e-06	0	0.115146	g__Selenomonas	0.581466
5.69743e-06	0	2.15626e-06	0	0.14941	g__Selenomonas_3	0.645043
7.01222e-06	0	0	0	0.0547156	g__Selenomonas_4	0.447673
0.00259014	3.59376e-05	0.001449	3.59376e-05	0.462559	g__Sellimonas	0.709951
8.76527e-07	0	5.75002e-06	0	0.342268	g__Senegalimassilia	0.645043
1.27096e-05	0	1.40157e-05	0	0.854656	g__Serratia	0.951969
1.75305e-06	0	0	0	0.279151	g__Shewanella	0.645043
6.09186e-05	0	1.79688e-05	0	0.924989	g__Shuttleworthia	0.969831
4.38264e-07	0	7.18752e-07	0	0.68933	g__Slackia	0.874737
2.19132e-06	0	3.59376e-07	0	0.446808	g__Solibacillus	0.697141
0	0	0	0		g__Solirubrobacter
0.000128411	1.79688e-05	0.000179688	0	0.735815	g__Solobacterium	0.89491
0	0	2.15626e-06	0	0.376992	g__Sphingoaurantiacus	0.645043
0	0	0	0		g__Sphingobacterium
0.0526504	0.0258751	0.0472928	0.021329	0.128621	g__Sphingomonas	0.602912
0	0	7.18752e-07	0	0.376992	g__Spirosoma	0.645043
3.50611e-06	0	6.10939e-06	0	0.731003	g__Sporobacter	0.89491
0	0	0	0		g__Sporosarcina
1.4901e-05	0	9.73909e-05	0	0.952717	g__Staphylococcus	0.978819
0	0	2.87501e-06	0	0.115703	g__Stenotrophomonas	0.581466
2.62958e-06	0	1.4375e-06	0	0.294692	g__Stomatobaculum	0.645043
0.0110122	0.00458205	0.036844	0.00983792	0.0232452	g__Streptococcus	0.30747
0.0216528	0.0189751	0.0264734	0.0152915	0.4902	g__Subdoligranulum	0.726248
0	0	4.70783e-05	0	0.376992	g__Succinatimonas	0.645043
1.31479e-06	0	5.39064e-06	0	0.0191781	g__Succiniclasticum	0.278392
0.000399696	1.79688e-05	0.00210379	0	0.0421825	g__Succinivibrio	0.390063
0.0021098	0.000215626	0.00143391	0.00067383	0.782201	g__Sutterella	0.933244
0.000342284	0	7.18752e-06	0	0.269872	g__Synergistes	0.645043
3.94437e-06	0	1.15e-05	0	0.0983489	g__Syntrophococcus	0.581466
2.62958e-06	0	1.07813e-06	0	0.478892	g__Syntrophomonas	0.713826
0.000971192	3.59376e-05	0.000598361	3.59376e-05	0.809263	g__Terrisporobacter	0.939918
1.75305e-06	0	2.15626e-06	0	0.537839	g__Tetrasphaera	0.76591
4.38264e-07	0	0	0	0.279151	g__Thermomonas	0.645043
4.38264e-07	0	0	0	0.279151	g__TM7_phylum_sp__oral_clone_FR058	0.645043
0.000926927	0	1.72501e-05	0	0.785625	g__Treponema_2	0.933244
0	0	0	0		g__Tropheryma
0	0	1.4375e-06	0	0.376992	g__Truepera	0.645043
0.000455794	5.39064e-05	0.00048372	3.59376e-05	0.866843	g__Turicibacter	0.955989
0.00209797	5.39064e-05	8.33753e-05	1.79688e-05	0.122626	g__Tyzzerella	0.581466
0.000695086	0	0.000485158	0	0.687074	g__Tyzzerella_3	0.874737
0.000812102	1.79688e-05	0.000459283	0	0.580665	g__Tyzzerella_4	0.794704
0.00171317	0.000628908	0.00080069	0.000350392	0.0771421	g__UBA1819	0.551015
0	0	0	0		g__un_c__Actinobacteria
6.00421e-05	0	5.71408e-05	0	0.245568	g__un_c__Alphaproteobacteria	0.645043
4.38264e-07	0	0	0	0.279151	g__un_c__Bacilli	0.645043
0.000384795	0.000107813	0.000187954	0.000116797	0.616278	g__un_c__Clostridia	0.825372
0	0	0	0		g__un_c__Gammaproteobacteria
0	0	3.59376e-07	0	0.376992	g__un_f__67_14	0.645043
0	0	3.59376e-07	0	0.376992	g__un_f__Acetobacteraceae	0.645043
4.38264e-07	0	3.59376e-07	0	0.900018	g__un_f__Acidaminococcaceae	0.962014
0	0	0	0		g__un_f__Actinomycetaceae
1.09566e-05	0	0	0	0.279151	g__un_f__Bacillaceae	0.645043
0.000165225	0	3.59376e-07	0	0.446808	g__un_f__Bacteroidales_RF16_group	0.697141
0.000271285	0	0.000209876	0	0.316471	g__un_f__Barnesiellaceae	0.645043
0	0	3.59376e-07	0	0.376992	g__un_f__Beijerinckiaceae	0.645043
0	0	0	0		g__un_f__Burkholderiaceae
0	0	0	0		g__un_f__Caulobacteraceae
0.000309414	0.000197657	0.000337454	0.000242579	0.557192	g__un_f__Christensenellaceae	0.774215
8.76527e-07	0	0	0	0.279151	g__un_f__Chroococcidiopsaceae	0.645043
4.38264e-06	0	1.07813e-06	0	0.708471	g__un_f__Clostridiaceae_1	0.875857
0.00316163	0.000107813	0.000859268	5.39064e-05	0.114216	g__un_f__Clostridiales_vadinBB60_group	0.581466
0.00109478	0.000179688	0.00126716	0.000170704	0.951654	g__un_f__Coriobacteriales_Incertae_Sedis	0.978819
0.000216064	3.59376e-05	9.09222e-05	0	0.113692	g__un_f__Desulfovibrionaceae	0.581466
7.45048e-06	0	4.27658e-05	0	0.0404075	g__un_f__Eggerthellaceae	0.390063
2.19132e-06	0	3.59376e-07	0	0.108233	g__un_f__Enterobacteriaceae	0.581466
0.000288377	0	4.06095e-05	0	0.583428	g__un_f__Erysipelotrichaceae	0.794704
4.38264e-07	0	0	0	0.279151	g__un_f__Eubacteriaceae	0.645043
2.84871e-05	0	4.2047e-05	0	0.0340948	g__un_f__Family_XIII	0.365302
0.000112195	0	0.000187594	0	0.469838	g__un_f__Flavobacteriaceae	0.709951
0	0	0	0		g__un_f__Ilumatobacteraceae
0.0109242	0.00966722	0.0106336	0.00977503	0.761801	g__un_f__Lachnospiraceae	0.919063
0.000175744	0	9.16409e-05	0	0.447719	g__un_f__Methanomethylophilaceae	0.697141
1.31479e-06	0	3.59376e-07	0	0.446808	g__un_f__Microbacteriaceae	0.697141
2.62958e-06	0	1.07813e-06	0	0.813585	g__un_f__Micrococcaceae	0.939918
2.19132e-06	0	0	0	0.120021	g__un_f__Mitochondria	0.581466
0.00251125	0	0.000107094	1.79688e-05	0.402861	g__un_f__Muribaculaceae	0.668958
4.38264e-07	0	0	0	0.279151	g__un_f__Neisseriaceae	0.645043
0	0	3.59376e-07	0	0.376992	g__un_f__Oligoflexaceae	0.645043
7.84492e-05	0	2.26407e-05	0	0.359918	g__un_f__Pasteurellaceae	0.645043
0.000337463	0.000197657	0.000277079	0.000116797	0.493849	g__un_f__Peptococcaceae	0.726248
3.06784e-06	0	2.33594e-05	0	0.0239144	g__un_f__Peptostreptococcaceae	0.30747
2.41045e-05	0	0	0	0.279151	g__un_f__Planococcaceae	0.645043
0.000291007	0	0.00182815	0	0.351871	g__un_f__Prevotellaceae	0.645043
2.4981e-05	0	7.18752e-07	0	0.887605	g__un_f__Promicromonosporaceae	0.955989
0.000276983	0	0.000102782	0	0.73265	g__un_f__Puniceicoccaceae	0.89491
8.76527e-07	0	0	0	0.119998	g__un_f__Rhizobiaceae	0.581466
1.79688e-05	0	5.75002e-06	0	0.0885248	g__un_f__Rhodobacteraceae	0.581466
0	0	3.59376e-07	0	0.376992	g__un_f__Rhodothermaceae	0.645043
0.00633861	0.00603752	0.00581866	0.0040879	0.204687	g__un_f__Ruminococcaceae	0.645043
4.38264e-06	0	1.07813e-06	0	0.154128	g__un_f__Saccharimonadaceae	0.645043
1.31479e-06	0	0	0	0.0546753	g__un_f__Sphingomonadaceae	0.447673
0	0	0	0		g__un_f__Tepidisphaeraceae
9.11588e-05	0	8.62503e-05	0	0.492503	g__un_f__vadinBE97	0.726248
8.76527e-07	0	6.82815e-06	0	0.883942	g__un_f__Veillonellaceae	0.955989
0	0	3.59376e-07	0	0.376992	g__un_f__Verrucomicrobiaceae	0.645043
0.000145942	0	0.000112485	0	0.522138	g__un_f__Victivallaceae	0.751842
0	0	0	0		g__un_f__WD2101_soil_group
6.13569e-06	0	3.19845e-05	0	0.0307731	g__un_k__Bacteria	0.347821
0	0	2.51563e-06	0	0.376992	g__un_o__Armatimonadales	0.645043
8.76527e-07	0	3.59376e-07	0	0.887605	g__un_o__Bacillales	0.955989
0.00251257	0	0.000159563	0	0.947306	g__un_o__Bacteroidales	0.978819
0	0	0	0		g__un_o__Betaproteobacteriales
0.000560101	0.000341407	0.000429814	0.000359376	0.417972	g__un_o__Clostridiales	0.68645
1.27096e-05	0	2.26407e-05	0	0.990635	g__un_o__Coriobacteriales	1
0	0	0	0		g__un_o__Frankiales
4.38264e-07	0	0	0	0.279151	g__un_o__Gaiellales	0.645043
0.000158651	0	6.07346e-05	0	0.82761	g__un_o__Gastranaerophilales	0.940034
0.000250687	0	6.72033e-05	0	0.530354	g__un_o__Izimaplasmatales	0.757648
0	0	3.59376e-07	0	0.376992	g__un_o__Lactobacillales	0.645043
0.0005452	1.79688e-05	0.00102638	8.9844e-05	0.202809	g__un_o__Mollicutes_RF39	0.645043
0	0	1.79688e-06	0	0.376992	g__un_o__Oxyphotobacteria_Incertae_Sedis	0.645043
2.27897e-05	0	9.91878e-05	0	0.707932	g__un_o__Rhodospirillales	0.875857
0	0	3.59376e-07	0	0.376992	g__un_o__Saccharimonadales	0.645043
0	0	3.59376e-07	0	0.376992	g__un_o__Selenomonadales	0.645043
3.68141e-05	0	0	0	0.279151	g__un_o__WCHB1_41	0.645043
4.38264e-07	0	0	0	0.279151	g__un_p__BRC1	0.645043
0	0	0	0		g__un_p__FBP
4.38264e-07	0	7.5469e-06	0	0.0512648	g__un_p__Firmicutes	0.447673
4.38264e-07	0	3.59376e-07	0	0.900018	g__un_p__Proteobacteria	0.962014
0.000273038	0	3.09063e-05	0	5.4698e-05	g__unidentified	0.0154124
2.19132e-06	0	5.75002e-06	0	0.883946	g__Varibaculum	0.955989
0.00933808	0.00014375	0.000845612	0.000197657	0.746355	g__Veillonella	0.902849
0	0	1.4375e-06	0	0.203367	g__Vibrio	0.645043
0.000192398	0	8.58909e-05	0	0.412088	g__Victivallis	0.679266
4.38264e-07	0	0	0	0.279151	g__W5053	0.645043
0	0	0	0		g__wallaby_gut_metagenome
1.75305e-05	0	1.22188e-05	0	0.963153	g__Weissella	0.985043
