# Supplementary material for: Leveraging Fecal Bacterial Survey Data to Predict Colorectal Tumors
Source: Front Genet. 2019 May 28;10:447. doi: 10.3389/fgene.2019.00447 (PMC6547015; doi:10.3389/fgene.2019.00447)
Supplement: Supplementary file 8 [file Table_6.XLSX]

## Sheet: Sheet 1
Supplementary Table6: The ORs results and heterogeneity results of the relative abundance of genera using the random effect model and fixed-effect model
OR	ci_lb	ci_ub	pvalue	I2	H2	QEp	measure	study	fdr	group
1.36902	0.984537	1.90366	0.0618571	17.1188	1.20655	0.18634	g__[Eubacterium]_coprostanoligenes_group	RE Summary	0.219936	crc
1.28247	0.89884	1.82982	0.170105	27.5265	1.37981	0.195707	g__[Eubacterium]_eligens_group	RE Summary	0.39588	crc
1.75895	1.16579	2.6539	0.00712511	27.3046	1.3756	0.215062	g__[Eubacterium]_hallii_group	RE Summary	0.0608009	crc
1.23635	0.889062	1.71929	0.207293	0	1	0.920262	g__[Eubacterium]_ruminantium_group	RE Summary	0.414587	crc
1.73251	1.12842	2.66001	0.0119963	45.9862	1.85138	0.106285	g__[Eubacterium]_ventriosum_group	RE Summary	0.0850286	crc
1.40873	1.05768	1.87628	0.0191049	0	1	0.69231	g__[Eubacterium]_xylanophilum_group	RE Summary	0.101893	crc
1.32381	0.967363	1.8116	0.0796624	11.1348	1.1253	0.272409	g__[Ruminococcus]_gauvreauii_group	RE Summary	0.242781	crc
0.653335	0.435513	0.980102	0.0396773	39.1678	1.64387	0.0925538	g__[Ruminococcus]_gnavus_group	RE Summary	0.163829	crc
0.706612	0.531095	0.940133	0.017139	0.00244477	1.00002	0.317948	g__[Ruminococcus]_torques_group	RE Summary	0.0953821	crc
0.863984	0.449356	1.6612	0.661153	53.5542	2.15305	0.03794	g__Acidaminococcus	RE Summary	0.821627	crc
1.43861	1.03923	1.99147	0.028387	16.3358	1.19525	0.347979	g__Agathobacter	RE Summary	0.132378	crc
1.0063	0.688438	1.47093	0.974116	21.6484	1.2763	0.146847	g__Akkermansia	RE Summary	0.983093	crc
0.732704	0.454898	1.18017	0.200959	56.2787	2.28722	0.0306747	g__Alistipes	RE Summary	0.413511	crc
0.75208	0.509335	1.11051	0.15191	0.000304106	1	0.608728	g__Alloprevotella	RE Summary	0.373932	crc
1.9357	1.22575	3.05685	0.00460978	50.9927	2.04051	0.0503298	g__Anaerostipes	RE Summary	0.049171	crc
0.618605	0.431704	0.886421	0.00887449	15.5948	1.18476	0.120275	g__Anaerotruncus	RE Summary	0.0668197	crc
1.06796	0.570098	2.00059	0.837342	74.2549	3.88423	0.00425159	g__Bacteroides	RE Summary	0.92582	crc
0.871715	0.656485	1.15751	0.342645	0	1	0.883191	g__Barnesiella	RE Summary	0.577087	crc
1.3437	0.853159	2.1163	0.202406	36.7836	1.58187	0.167855	g__Bifidobacterium	RE Summary	0.413511	crc
1.28951	0.971498	1.71161	0.0784372	0	1	0.86307	g__Blautia	RE Summary	0.242781	crc
1.94404	1.38323	2.73223	0.000129085	15.7959	1.18759	0.48496	g__Butyricicoccus	RE Summary	0.00479399	crc
0.691134	0.436615	1.09402	0.114913	53.2205	2.13769	0.0463524	g__Butyricimonas	RE Summary	0.294722	crc
1.2956	0.729985	2.29948	0.376295	45.6811	1.84098	0.0878226	g__Butyrivibrio	RE Summary	0.617509	crc
0.886632	0.620936	1.26602	0.50792	0	1	0.588743	g__CAG-352	RE Summary	0.735562	crc
0.882066	0.289824	2.68453	0.825105	0	1	0.640234	g__CAG-873	RE Summary	0.92582	crc
1.07225	0.779071	1.47576	0.668611	0.000254764	1	0.527681	g__Candidatus_Soleaferrea	RE Summary	0.822906	crc
0.925083	0.637811	1.34174	0.681469	0.000661874	1.00001	0.357286	g__Caproiciproducens	RE Summary	0.830743	crc
0.710032	0.427786	1.1785	0.18529	39.596	1.65552	0.0972292	g__Catenibacterium	RE Summary	0.408915	crc
1.23139	0.734945	2.06316	0.429269	63.3661	2.72971	0.0199946	g__Christensenellaceae_R-7_group	RE Summary	0.662006	crc
1.00577	0.411087	2.46075	0.989939	64.7673	2.83827	0.0115228	g__Cloacibacillus	RE Summary	0.989939	crc
1.34376	1.0102	1.78747	0.0423914	0	1	0.828708	g__Clostridium_sensu_stricto_1	RE Summary	0.164427	crc
1.12456	0.613498	2.06136	0.704169	38.426	1.62406	0.217759	g__Clostridium_sp__K4410_MGS-306	RE Summary	0.850317	crc
0.994246	0.706314	1.39956	0.973614	11.8304	1.13418	0.283424	g__Collinsella	RE Summary	0.983093	crc
0.78143	0.584324	1.04502	0.0963104	1.15813e-05	1	0.512089	g__Coprobacter	RE Summary	0.267994	crc
1.04474	0.787337	1.38629	0.761694	0	1	0.528415	g__Coprococcus_1	RE Summary	0.902748	crc
1.65031	1.16255	2.34272	0.00506985	21.8922	1.28028	0.296134	g__Coprococcus_2	RE Summary	0.0499185	crc
1.29229	0.970801	1.72023	0.0789315	0.00126495	1.00001	0.508061	g__Coprococcus_3	RE Summary	0.242781	crc
1.18303	0.628821	2.22568	0.602191	58.0203	2.3821	0.0533387	g__Defluviitaleaceae_UCG-011	RE Summary	0.770804	crc
1.15132	0.85607	1.5484	0.351313	0	1	0.824057	g__Dialister	RE Summary	0.584001	crc
1.07994	0.788534	1.47903	0.631739	12.83	1.14718	0.374867	g__Dorea	RE Summary	0.80062	crc
0.969339	0.719595	1.30576	0.837679	0.00072534	1.00001	0.418756	g__DTU089	RE Summary	0.92582	crc
0.671572	0.490413	0.91965	0.0130581	0.000952047	1.00001	0.509426	g__Eggerthella	RE Summary	0.0850286	crc
0.494427	0.262779	0.930279	0.0289577	71.682	3.53133	0.00635082	g__Eisenbergiella	RE Summary	0.132378	crc
0.772636	0.538087	1.10942	0.162287	0	1	0.588226	g__Enterococcus	RE Summary	0.391939	crc
1.06955	0.737187	1.55176	0.723249	17.9541	1.21883	0.315683	g__Erysipelatoclostridium	RE Summary	0.865196	crc
1.29396	0.973073	1.72066	0.0763533	0	1	0.6093	g__Erysipelotrichaceae_UCG-003	RE Summary	0.242781	crc
0.63159	0.365887	1.09024	0.0989906	61.3027	2.58416	0.0193014	g__Escherichia-Shigella	RE Summary	0.269591	crc
1.01461	0.63232	1.62803	0.952053	55.8653	2.26579	0.0378422	g__Faecalibacterium	RE Summary	0.983093	crc
0.752393	0.544099	1.04043	0.0853731	0	1	0.693175	g__Faecalitalea	RE Summary	0.248358	crc
1.29893	0.857662	1.96724	0.216848	42.6967	1.7451	0.0770604	g__Family_XIII_AD3011_group	RE Summary	0.420554	crc
0.979973	0.697182	1.37747	0.907291	10.0123	1.11126	0.464995	g__Family_XIII_UCG-001	RE Summary	0.967283	crc
1.00684	0.652638	1.55328	0.975412	38.6548	1.63012	0.0571526	g__Fournierella	RE Summary	0.983093	crc
1.47905	1.11231	1.96672	0.00710173	0.000776273	1.00001	0.443754	g__Fusicatenibacter	RE Summary	0.0608009	crc
0.336944	0.236326	0.480403	1.84465e-09	0.00133321	1.00001	0.484199	g__Fusobacterium	RE Summary	2.36116e-07	crc
0.970765	0.71922	1.31029	0.846257	0.000655363	1.00001	0.39202	g__GCA-900066225	RE Summary	0.92582	crc
0.885653	0.664079	1.18116	0.408463	0.00257417	1.00003	0.458876	g__GCA-900066575	RE Summary	0.653541	crc
0.682462	0.427389	1.08977	0.109608	1.912	1.01949	0.612604	g__GCA-900066755	RE Summary	0.292288	crc
1.38341	1.03648	1.84648	0.0275834	0.000905009	1.00001	0.179235	g__gut_metagenome	RE Summary	0.132378	crc
0.838852	0.615666	1.14295	0.265541	0	1	0.653222	g__Holdemanella	RE Summary	0.48556	crc
0.635007	0.442824	0.910597	0.0135418	8.18966	1.0892	0.542848	g__Howardella	RE Summary	0.0850286	crc
0.955788	0.419118	2.17965	0.914385	75.1565	4.0252	0.00253524	g__Hydrogenoanaerobacterium	RE Summary	0.967283	crc
1.33425	0.998898	1.78218	0.0508794	0	1	0.925195	g__Intestinibacter	RE Summary	0.191546	crc
0.768578	0.571364	1.03386	0.0818884	0	1	0.473728	g__Intestinimonas	RE Summary	0.243761	crc
0.824701	0.474449	1.43352	0.494442	66.6328	2.99696	0.0110471	g__Lachnoclostridium	RE Summary	0.735562	crc
1.6531	1.1386	2.40008	0.0082348	31.978	1.47011	0.151801	g__Lachnospira	RE Summary	0.0658784	crc
1.29731	0.779288	2.15968	0.31684	61.6429	2.60708	0.0179802	g__Lachnospiraceae_FCS020_group	RE Summary	0.54074	crc
1.5475	0.993264	2.411	0.0535959	50.2293	2.00921	0.0638487	g__Lachnospiraceae_ND3007_group	RE Summary	0.196008	crc
1.30722	0.981954	1.74023	0.0664744	0.00137112	1.00001	0.234552	g__Lachnospiraceae_NK4A136_group	RE Summary	0.229966	crc
2.49056	1.49038	4.16194	0.000495639	59.0294	2.44077	0.0328584	g__Lachnospiraceae_UCG-001	RE Summary	0.0105736	crc
1.29809	0.971184	1.73503	0.077995	0.00108271	1.00001	0.522983	g__Lachnospiraceae_UCG-004	RE Summary	0.242781	crc
0.652445	0.488918	0.870668	0.00372287	0.00459313	1.00005	0.318602	g__Lachnospiraceae_UCG-010	RE Summary	0.0433206	crc
0.818721	0.597962	1.12098	0.212177	0	1	0.954025	g__Lactobacillus	RE Summary	0.417825	crc
1.33204	0.876928	2.02336	0.178873	41.3913	1.70623	0.139678	g__Marvinbryantia	RE Summary	0.408853	crc
0.588544	0.277755	1.24709	0.166473	55.187	2.2315	0.0628832	g__Megasphaera	RE Summary	0.394602	crc
0.820558	0.597536	1.12682	0.221659	0	1	0.780488	g__metagenome	RE Summary	0.423467	crc
0.568983	0.405421	0.798532	0.00111019	0	1	0.663277	g__Mogibacterium	RE Summary	0.0203006	crc
0.778497	0.583675	1.03835	0.0884011	0.000930893	1.00001	0.518778	g__Negativibacillus	RE Summary	0.251452	crc
0.687736	0.431697	1.09563	0.115126	52.8492	2.12085	0.0152468	g__Odoribacter	RE Summary	0.294722	crc
0.612352	0.448752	0.835594	0.00198477	9.36312	1.1033	0.169524	g__Oscillibacter	RE Summary	0.0282279	crc
0.894689	0.641563	1.24768	0.511943	0.928435	1.00937	0.45399	g__Oscillospira	RE Summary	0.735562	crc
0.753474	0.497058	1.14217	0.182314	44.2408	1.79343	0.0993928	g__Parabacteroides	RE Summary	0.408915	crc
0.975059	0.722487	1.31593	0.868848	0	1	0.912222	g__Paraprevotella	RE Summary	0.934559	crc
1.12703	0.75432	1.6839	0.559398	40.8568	1.69081	0.0899509	g__Parasutterella	RE Summary	0.755792	crc
1.06726	0.802497	1.41936	0.654551	0	1	0.754751	g__Phascolarctobacterium	RE Summary	0.821398	crc
0.904836	0.635762	1.28779	0.578653	0	1	0.755016	g__Phocea	RE Summary	0.755792	crc
1.07053	0.636651	1.80009	0.797158	0	1	0.75145	g__Prevotella_2	RE Summary	0.919246	crc
0.53649	0.385316	0.746975	0.000226517	0.00110972	1.00001	0.445438	g__Prevotella_7	RE Summary	0.00579885	crc
0.92154	0.681841	1.24551	0.594999	0.00148068	1.00001	0.382248	g__Prevotella_9	RE Summary	0.769292	crc
1.37696	0.850937	2.22816	0.1927	0	1	0.78951	g__Prevotellaceae_NK3B31_group	RE Summary	0.411585	crc
0.818428	0.563628	1.18842	0.292392	0	1	0.916416	g__Rikenellaceae_RC9_gut_group	RE Summary	0.512687	crc
1.82171	1.33605	2.48389	0.000149812	6.78787	1.07282	0.651811	g__Romboutsia	RE Summary	0.00479399	crc
1.59131	1.19679	2.11588	0.00139448	0	1	0.873341	g__Roseburia	RE Summary	0.0223116	crc
1.04125	0.695203	1.55954	0.844521	9.36666	1.10335	0.580665	g__Ruminiclostridium	RE Summary	0.92582	crc
0.616059	0.418705	0.906434	0.01395	0.00151762	1.00002	0.431342	g__Ruminiclostridium_1	RE Summary	0.0850286	crc
1.19714	0.894859	1.60152	0.225587	2.44815	1.0251	0.712123	g__Ruminiclostridium_5	RE Summary	0.424635	crc
1.11996	0.756023	1.65909	0.57204	37.2183	1.59282	0.0963748	g__Ruminiclostridium_6	RE Summary	0.755792	crc
0.963221	0.725721	1.27844	0.795313	0.000782302	1.00001	0.831741	g__Ruminiclostridium_9	RE Summary	0.919246	crc
0.816152	0.514039	1.29582	0.389077	54.5923	2.20227	0.0527019	g__Ruminococcaceae_NK4A214_group	RE Summary	0.630403	crc
0.972918	0.705456	1.34178	0.867056	14.9475	1.17574	0.160002	g__Ruminococcaceae_UCG-002	RE Summary	0.934559	crc
1.01158	0.651836	1.56988	0.959033	49.8974	1.9959	0.075801	g__Ruminococcaceae_UCG-003	RE Summary	0.983093	crc
0.745219	0.560989	0.989951	0.0423898	0	1	0.817573	g__Ruminococcaceae_UCG-004	RE Summary	0.164427	crc
1.12949	0.735588	1.73431	0.577876	47.9833	1.92246	0.0803008	g__Ruminococcaceae_UCG-005	RE Summary	0.755792	crc
1.17182	0.87982	1.56074	0.278211	0	1	0.513001	g__Ruminococcaceae_UCG-010	RE Summary	0.494597	crc
1.53296	1.15184	2.04019	0.00339756	0	1	0.772166	g__Ruminococcaceae_UCG-013	RE Summary	0.0433206	crc
1.60103	1.05162	2.43748	0.0281893	44.2296	1.79306	0.0862116	g__Ruminococcaceae_UCG-014	RE Summary	0.132378	crc
1.79439	1.34673	2.39086	6.52572e-05	0.00156359	1.00002	0.318005	g__Ruminococcus_1	RE Summary	0.00417646	crc
1.16129	0.771124	1.74886	0.474121	43.1447	1.75885	0.121806	g__Ruminococcus_2	RE Summary	0.72247	crc
0.872793	0.575441	1.3238	0.52207	22.3978	1.28862	0.382506	g__Sellimonas	RE Summary	0.735562	crc
1.16975	0.866321	1.57946	0.306138	0	1	0.552982	g__Streptococcus	RE Summary	0.529536	crc
1.12659	0.763121	1.66318	0.548678	38.3388	1.62177	0.154986	g__Subdoligranulum	RE Summary	0.755792	crc
0.665126	0.354758	1.24702	0.203525	9.62696	1.10652	0.638682	g__Succinivibrio	RE Summary	0.413511	crc
0.888747	0.627512	1.25874	0.506584	21.807	1.27889	0.0538978	g__Sutterella	RE Summary	0.735562	crc
1.22975	0.900757	1.6789	0.19293	6.75681e-06	1	0.650806	g__Turicibacter	RE Summary	0.411585	crc
0.908099	0.648538	1.27154	0.574611	0	1	0.829395	g__Tyzzerella	RE Summary	0.755792	crc
1.2352	0.853648	1.78728	0.262482	0.00088416	1.00001	0.425687	g__Tyzzerella_3	RE Summary	0.48556	crc
0.734027	0.550269	0.979149	0.0354401	0.000456539	1	0.241996	g__UBA1819	RE Summary	0.151211	crc
1.15841	0.741268	1.8103	0.518553	10.027	1.11144	0.457448	g__un_f__Barnesiellaceae	RE Summary	0.735562	crc
1.25021	0.931989	1.67709	0.136223	0	1	0.689473	g__un_f__Christensenellaceae	RE Summary	0.341893	crc
0.988655	0.637511	1.53321	0.959354	30.7711	1.44448	0.207512	g__un_f__Clostridiales_vadinBB60_group	RE Summary	0.983093	crc
1.04508	0.764793	1.42809	0.781951	0	1	0.903689	g__un_f__Coriobacteriales_Incertae_Sedis	RE Summary	0.918255	crc
0.871836	0.623909	1.21828	0.421742	0.00115274	1.00001	0.30599	g__un_f__Eggerthellaceae	RE Summary	0.658329	crc
0.944813	0.53963	1.65423	0.842538	44.7275	1.80922	0.066433	g__un_f__Flavobacteriaceae	RE Summary	0.92582	crc
1.47554	1.03007	2.11368	0.0338782	27.8398	1.38581	0.176321	g__un_f__Lachnospiraceae	RE Summary	0.149531	crc
1.11061	0.767792	1.60649	0.577523	0	1	0.741288	g__un_f__Muribaculaceae	RE Summary	0.755792	crc
0.793811	0.390876	1.61211	0.522939	51.0995	2.04497	0.0677468	g__un_f__Prevotellaceae	RE Summary	0.735562	crc
0.821331	0.576894	1.16934	0.274819	26.7013	1.36428	0.161985	g__un_f__Ruminococcaceae	RE Summary	0.494597	crc
1.25035	0.731728	2.13654	0.413742	0	1	0.870009	g__un_o__Gastranaerophilales	RE Summary	0.653814	crc
1.53394	1.08643	2.16577	0.0150565	0.0011796	1.00001	0.564042	g__un_o__Mollicutes_RF39	RE Summary	0.0876016	crc
1.59829	0.76374	3.34478	0.213276	26.1056	1.35328	0.255107	g__[Bacteroides]_pectinophilus_group	RE Summary	0.949247	advadn
0.999471	0.770832	1.29593	0.996813	0	1	0.588405	g__[Eubacterium]_coprostanoligenes_group	RE Summary	0.996813	advadn
1.41044	1.08435	1.8346	0.0103591	0	1	0.710098	g__[Eubacterium]_eligens_group	RE Summary	0.531955	advadn
0.915082	0.438916	1.90783	0.812863	57.0993	2.33097	0.0843314	g__[Eubacterium]_hallii_group	RE Summary	0.959445	advadn
0.913478	0.669067	1.24717	0.568926	0	1	0.97077	g__[Eubacterium]_ruminantium_group	RE Summary	0.949247	advadn
1.15265	0.888777	1.49486	0.284154	0	1	0.501925	g__[Eubacterium]_ventriosum_group	RE Summary	0.949247	advadn
1.47199	1.1322	1.91377	0.0038875	0.00174347	1.00002	0.286467	g__[Eubacterium]_xylanophilum_group	RE Summary	0.531955	advadn
1.24006	0.840133	1.83036	0.278771	33.8999	1.51286	0.253148	g__[Ruminococcus]_gauvreauii_group	RE Summary	0.949247	advadn
1.01327	0.770812	1.332	0.924721	0.00215313	1.00002	0.35626	g__[Ruminococcus]_gnavus_group	RE Summary	0.972978	advadn
0.700281	0.531965	0.921854	0.0110824	3.87174	1.04028	0.36359	g__[Ruminococcus]_torques_group	RE Summary	0.531955	advadn
0.905577	0.58201	1.40903	0.660138	16.8989	1.20335	0.396525	g__Acidaminococcus	RE Summary	0.949247	advadn
1.05152	0.810546	1.36413	0.705221	0.000233974	1	0.287035	g__Agathobacter	RE Summary	0.949247	advadn
0.783112	0.564099	1.08716	0.1441	0	1	0.886933	g__Akkermansia	RE Summary	0.949247	advadn
0.968287	0.746844	1.25539	0.807815	0	1	0.619554	g__Alistipes	RE Summary	0.959445	advadn
1.01196	0.65248	1.5695	0.957648	0.000188965	1	0.154589	g__Alloprevotella	RE Summary	0.989767	advadn
0.771237	0.491549	1.21006	0.258355	0	1	0.605458	g__Anaerofustis	RE Summary	0.949247	advadn
1.46981	0.720587	2.99802	0.289621	0	1	0.692303	g__Anaeroplasma	RE Summary	0.949247	advadn
1.50389	0.644349	3.51005	0.345368	83.0291	5.89244	0.0379728	g__Anaerostipes	RE Summary	0.949247	advadn
1.20353	0.872733	1.65971	0.258559	0.000733981	1.00001	0.35655	g__Anaerotruncus	RE Summary	0.949247	advadn
1.33109	0.486448	3.64233	0.577623	0	1	0.72633	g__Bacteroidales_bacterium_55_9	RE Summary	0.949247	advadn
0.952289	0.649086	1.39713	0.802609	33.0874	1.49449	0.232999	g__Bacteroides	RE Summary	0.959445	advadn
1.18153	0.85695	1.62905	0.308714	16.923	1.2037	0.423681	g__Barnesiella	RE Summary	0.949247	advadn
1.13398	0.759122	1.69394	0.539186	0	1	0.484748	g__Bifidobacterium	RE Summary	0.949247	advadn
0.829762	0.239391	2.87607	0.768568	92.7294	13.7539	0.00616219	g__Blautia	RE Summary	0.949247	advadn
0.777755	0.361665	1.67255	0.519984	77.6645	4.47718	0.0408683	g__Butyricicoccus	RE Summary	0.949247	advadn
0.956831	0.732649	1.24961	0.745954	0	1	0.754676	g__Butyricimonas	RE Summary	0.949247	advadn
1.14358	0.805165	1.62424	0.453588	0	1	0.731827	g__Butyrivibrio	RE Summary	0.949247	advadn
1.11429	0.645375	1.92391	0.697746	38.9444	1.63785	0.221835	g__CAG-352	RE Summary	0.949247	advadn
0.603652	0.204874	1.77864	0.359923	0	1	0.981274	g__CAG-873	RE Summary	0.949247	advadn
0.664715	0.202007	2.18729	0.501556	21.411	1.27244	0.361582	g__Campylobacter	RE Summary	0.949247	advadn
0.747722	0.530615	1.05366	0.0966565	8.39948	1.0917	0.391237	g__Candidatus_Soleaferrea	RE Summary	0.949247	advadn
0.859841	0.583851	1.26629	0.444524	0	1	0.918122	g__Candidatus_Stoquefichus	RE Summary	0.949247	advadn
1.305	0.565606	3.01098	0.532591	67.5862	3.0851	0.0551346	g__Caproiciproducens	RE Summary	0.949247	advadn
1.1299	0.419292	3.04481	0.8092	73.6953	3.8016	0.0560449	g__Catenibacterium	RE Summary	0.959445	advadn
1.24675	0.960948	1.61755	0.096893	0.00163495	1.00002	0.483048	g__Christensenellaceae_R-7_group	RE Summary	0.949247	advadn
0.736018	0.4554	1.18955	0.21082	0	1	0.707051	g__Cloacibacillus	RE Summary	0.949247	advadn
1.36222	0.925539	2.00494	0.116982	0	1	0.910136	g__Clostridiales_bacterium_enrichment_culture_clone_06-1235251-67	RE Summary	0.949247	advadn
1.05954	0.767261	1.46315	0.725452	16.83	1.20236	0.4974	g__Clostridium_sensu_stricto_1	RE Summary	0.949247	advadn
0.937005	0.528467	1.66137	0.823787	33.4198	1.50195	0.241475	g__Clostridium_sp__K4410_MGS-306	RE Summary	0.964433	advadn
0.895765	0.683565	1.17384	0.424862	0	1	0.53883	g__Collinsella	RE Summary	0.949247	advadn
1.12232	0.83626	1.50624	0.442041	0.00207684	1.00002	0.254359	g__Coprobacter	RE Summary	0.949247	advadn
0.828483	0.638009	1.07582	0.158052	0.0078848	1.00008	0.447381	g__Coprococcus_1	RE Summary	0.949247	advadn
1.1652	0.872946	1.55529	0.299406	0	1	0.861767	g__Coprococcus_2	RE Summary	0.949247	advadn
0.739673	0.569937	0.959958	0.0233771	0	1	0.395003	g__Coprococcus_3	RE Summary	0.841577	advadn
1.00969	0.603965	1.68799	0.970646	19.2131	1.23783	0.407772	g__Defluviitaleaceae_UCG-011	RE Summary	0.989767	advadn
1.04853	0.778374	1.41245	0.75524	0	1	0.671249	g__Dialister	RE Summary	0.949247	advadn
0.924748	0.58493	1.46198	0.737796	48.3117	1.93467	0.0901089	g__Dorea	RE Summary	0.949247	advadn
1.20912	0.884273	1.65331	0.234229	0.00564598	1.00006	0.258226	g__DTU089	RE Summary	0.949247	advadn
1.01552	0.73668	1.39991	0.925072	0.00150847	1.00002	0.306384	g__Eggerthella	RE Summary	0.972978	advadn
0.962196	0.723566	1.27953	0.791011	0	1	0.65689	g__Eisenbergiella	RE Summary	0.959445	advadn
1.13983	0.200305	6.48613	0.882719	0	1	0.960971	g__Elusimicrobium	RE Summary	0.972978	advadn
1.07648	0.686051	1.68911	0.748487	0	1	0.827591	g__Enterococcus	RE Summary	0.949247	advadn
1.14589	0.870392	1.5086	0.331738	0	1	0.711439	g__Erysipelatoclostridium	RE Summary	0.949247	advadn
0.917826	0.706012	1.19319	0.521821	0.000337724	1	0.140571	g__Erysipelotrichaceae_UCG-003	RE Summary	0.949247	advadn
0.89313	0.667759	1.19456	0.446209	0	1	0.845928	g__Escherichia-Shigella	RE Summary	0.949247	advadn
1.04704	0.807414	1.35779	0.728822	0	1	0.422466	g__Faecalibacterium	RE Summary	0.949247	advadn
0.785867	0.582884	1.05954	0.113965	0	1	0.576077	g__Faecalitalea	RE Summary	0.949247	advadn
1.0162	0.778417	1.32662	0.905928	0.00411914	1.00004	0.171443	g__Family_XIII_AD3011_group	RE Summary	0.972978	advadn
0.872045	0.610061	1.24653	0.452602	4.83662	1.05082	0.211021	g__Family_XIII_UCG-001	RE Summary	0.949247	advadn
0.8108	0.61311	1.07223	0.14133	0	1	0.550634	g__Fournierella	RE Summary	0.949247	advadn
1.10989	0.855567	1.43981	0.432343	0	1	0.61445	g__Fusicatenibacter	RE Summary	0.949247	advadn
1.39308	0.891289	2.17737	0.145699	0	1	0.838578	g__Fusobacterium	RE Summary	0.949247	advadn
1.05648	0.72946	1.5301	0.771263	21.7719	1.27831	0.322702	g__GCA-900066225	RE Summary	0.949247	advadn
1.20493	0.920334	1.57753	0.175078	0	1	0.594693	g__GCA-900066575	RE Summary	0.949247	advadn
1.19711	0.537883	2.66427	0.659391	44.547	1.80333	0.204848	g__GCA-900066755	RE Summary	0.949247	advadn
1.2271	0.943608	1.59575	0.126787	0	1	0.686463	g__gut_metagenome	RE Summary	0.949247	advadn
1.53035	0.69777	3.35636	0.288292	73.7713	3.81262	0.0359831	g__Holdemanella	RE Summary	0.949247	advadn
0.772192	0.524764	1.13628	0.189616	0	1	0.707994	g__Howardella	RE Summary	0.949247	advadn
1.44689	0.903444	2.31725	0.124199	0	1	0.570774	g__Hydrogenoanaerobacterium	RE Summary	0.949247	advadn
1.27029	0.956491	1.68705	0.0983967	3.8372	1.0399	0.577673	g__Intestinibacter	RE Summary	0.949247	advadn
0.947835	0.695325	1.29204	0.73465	0.000130546	1	0.293956	g__Intestinimonas	RE Summary	0.949247	advadn
0.84131	0.648787	1.09096	0.19247	0	1	0.709615	g__Lachnoclostridium	RE Summary	0.949247	advadn
1.40702	1.02951	1.92296	0.0321585	14.3099	1.167	0.400168	g__Lachnospira	RE Summary	0.870851	advadn
0.933141	0.696884	1.24949	0.642235	7.73079	1.08379	0.19902	g__Lachnospiraceae_FCS020_group	RE Summary	0.949247	advadn
0.977444	0.754081	1.26697	0.86316	0	1	0.960902	g__Lachnospiraceae_ND3007_group	RE Summary	0.972978	advadn
0.820263	0.507038	1.32698	0.419512	52.007	2.08364	0.122362	g__Lachnospiraceae_NK4A136_group	RE Summary	0.949247	advadn
1.11416	0.710416	1.74736	0.637766	3.356	1.03473	0.421207	g__Lachnospiraceae_NK4B4_group	RE Summary	0.949247	advadn
1.34361	1.01905	1.77155	0.0362855	0	1	0.738754	g__Lachnospiraceae_UCG-001	RE Summary	0.870851	advadn
1.02154	0.652843	1.59845	0.92568	44.8791	1.8142	0.126119	g__Lachnospiraceae_UCG-004	RE Summary	0.972978	advadn
0.854856	0.658149	1.11035	0.239836	0.000357898	1	0.267934	g__Lachnospiraceae_UCG-010	RE Summary	0.949247	advadn
0.904886	0.598562	1.36797	0.635503	8.50784e-06	1	0.462935	g__Lactobacillus	RE Summary	0.949247	advadn
1.10837	0.846164	1.45182	0.455022	0	1	0.878527	g__Marvinbryantia	RE Summary	0.949247	advadn
1.20672	0.456746	3.18816	0.704627	56.5868	2.30345	0.111601	g__Megasphaera	RE Summary	0.949247	advadn
0.881424	0.545741	1.42358	0.605834	1.64048e-05	1	0.318211	g__Merdibacter	RE Summary	0.949247	advadn
1.11551	0.796935	1.56144	0.524065	0	1	0.585282	g__metagenome	RE Summary	0.949247	advadn
0.613856	0.341006	1.10502	0.103737	33.9811	1.51472	0.181365	g__Mogibacterium	RE Summary	0.949247	advadn
0.720813	0.403684	1.28708	0.268397	64.4115	2.80989	0.0939798	g__Negativibacillus	RE Summary	0.949247	advadn
0.775964	0.455332	1.32238	0.351033	59.7489	2.48441	0.0725874	g__Odoribacter	RE Summary	0.949247	advadn
0.913289	0.598453	1.39376	0.674073	41.6466	1.7137	0.184898	g__Oscillibacter	RE Summary	0.949247	advadn
1.13835	0.804047	1.61166	0.46509	0.000396603	1	0.171405	g__Oscillospira	RE Summary	0.949247	advadn
1.14683	0.883904	1.48796	0.302475	0.00262457	1.00003	0.163133	g__Parabacteroides	RE Summary	0.949247	advadn
1.15565	0.854254	1.56339	0.348108	0	1	0.95864	g__Paraprevotella	RE Summary	0.949247	advadn
1.20242	0.711986	2.03068	0.490541	59.0329	2.44099	0.0484526	g__Parasutterella	RE Summary	0.949247	advadn
1.0271	0.790835	1.33395	0.841104	0	1	0.747625	g__Phascolarctobacterium	RE Summary	0.967073	advadn
0.726883	0.22601	2.33777	0.592515	81.3351	5.35766	0.0127889	g__Phocea	RE Summary	0.949247	advadn
1.17744	0.503637	2.7527	0.706192	41.9571	1.72286	0.162277	g__Prevotella_2	RE Summary	0.949247	advadn
1.03876	0.716904	1.50511	0.84072	0	1	0.722326	g__Prevotella_7	RE Summary	0.967073	advadn
1.16448	0.784781	1.7279	0.449468	25.3474	1.33954	0.251369	g__Prevotella_9	RE Summary	0.949247	advadn
0.72163	0.353706	1.47227	0.369851	36.7397	1.58077	0.212809	g__Prevotellaceae_NK3B31_group	RE Summary	0.949247	advadn
0.658575	0.254774	1.70237	0.388693	0	1	0.622826	g__Rikenella	RE Summary	0.949247	advadn
0.69662	0.464581	1.04455	0.0802784	0.0017255	1.00002	0.249019	g__Rikenellaceae_RC9_gut_group	RE Summary	0.949247	advadn
1.09687	0.792358	1.51841	0.577355	17.025	1.20518	0.418028	g__Romboutsia	RE Summary	0.949247	advadn
0.776799	0.283837	2.12593	0.622931	88.3407	8.57683	0.00191829	g__Roseburia	RE Summary	0.949247	advadn
0.923081	0.604968	1.40847	0.710447	8.49845	1.09288	0.485462	g__Ruminiclostridium	RE Summary	0.949247	advadn
1.04373	0.677313	1.60836	0.846189	0	1	0.491635	g__Ruminiclostridium_1	RE Summary	0.967073	advadn
0.88925	0.630796	1.2536	0.502894	22.8047	1.29542	0.373209	g__Ruminiclostridium_5	RE Summary	0.949247	advadn
1.12355	0.82456	1.53095	0.460541	13.7467	1.15938	0.495732	g__Ruminiclostridium_6	RE Summary	0.949247	advadn
1.07076	0.70398	1.62863	0.749329	40.7062	1.68652	0.210397	g__Ruminiclostridium_9	RE Summary	0.949247	advadn
1.08346	0.832782	1.40959	0.550478	1.68759e-05	1	0.315022	g__Ruminococcaceae_NK4A214_group	RE Summary	0.949247	advadn
1.16328	0.896069	1.51017	0.256027	0.0041718	1.00004	0.277882	g__Ruminococcaceae_UCG-002	RE Summary	0.949247	advadn
0.862737	0.664036	1.1209	0.268963	0	1	0.503865	g__Ruminococcaceae_UCG-003	RE Summary	0.949247	advadn
1.11229	0.857403	1.44296	0.422889	0	1	0.726392	g__Ruminococcaceae_UCG-004	RE Summary	0.949247	advadn
1.26106	0.970504	1.6386	0.0825826	0.000242131	1	0.480133	g__Ruminococcaceae_UCG-005	RE Summary	0.949247	advadn
1.11587	0.860445	1.44712	0.408439	0	1	0.914755	g__Ruminococcaceae_UCG-010	RE Summary	0.949247	advadn
0.98418	0.759014	1.27614	0.904242	0	1	0.85227	g__Ruminococcaceae_UCG-013	RE Summary	0.972978	advadn
1.29045	0.994563	1.67437	0.0549922	0	1	0.768966	g__Ruminococcaceae_UCG-014	RE Summary	0.949247	advadn
1.3002	0.99511	1.69882	0.05435	1.78571	1.01818	0.351386	g__Ruminococcus_1	RE Summary	0.949247	advadn
1.04415	0.346965	3.14227	0.938731	90.3864	10.402	0.00241207	g__Ruminococcus_2	RE Summary	0.979546	advadn
1.05514	0.736822	1.51099	0.769533	0	1	0.823695	g__Sellimonas	RE Summary	0.949247	advadn
1.04155	0.510462	2.1252	0.91091	70.8425	3.42965	0.0516392	g__Streptococcus	RE Summary	0.972978	advadn
0.766951	0.51814	1.13524	0.184826	34.552	1.52793	0.129318	g__Subdoligranulum	RE Summary	0.949247	advadn
1.02729	0.334702	3.15305	0.962465	32.6403	1.48457	0.266533	g__Succinivibrio	RE Summary	0.989767	advadn
0.907167	0.695993	1.18241	0.471139	0.00150689	1.00002	0.111881	g__Sutterella	RE Summary	0.949247	advadn
0.81582	0.207583	3.20624	0.770664	0	1	0.821459	g__Synergistes	RE Summary	0.949247	advadn
0.998272	0.604519	1.6485	0.994609	43.9801	1.78508	0.132915	g__Turicibacter	RE Summary	0.996813	advadn
0.732843	0.329562	1.62961	0.445882	76.7087	4.29346	0.058407	g__Tyzzerella	RE Summary	0.949247	advadn
0.824083	0.554889	1.22387	0.337642	0.00251797	1.00003	0.325155	g__Tyzzerella_3	RE Summary	0.949247	advadn
1.08221	0.829839	1.41134	0.559769	0	1	0.620544	g__UBA1819	RE Summary	0.949247	advadn
1.38535	0.288219	6.65885	0.684067	0	1	0.847216	g__un_c__Alphaproteobacteria	RE Summary	0.949247	advadn
1.04307	0.607783	1.79009	0.878387	20.1555	1.25243	0.466592	g__un_f__Barnesiellaceae	RE Summary	0.972978	advadn
0.92482	0.686137	1.24653	0.607854	0	1	0.931684	g__un_f__Christensenellaceae	RE Summary	0.949247	advadn
1.3475	0.878477	2.06693	0.171819	0	1	0.80856	g__un_f__Clostridiales_vadinBB60_group	RE Summary	0.949247	advadn
0.896305	0.651473	1.23315	0.501249	0	1	0.378204	g__un_f__Coriobacteriales_Incertae_Sedis	RE Summary	0.949247	advadn
0.926175	0.670288	1.27975	0.642036	4.76354e-05	1	0.468798	g__un_f__Eggerthellaceae	RE Summary	0.949247	advadn
1.03268	0.693205	1.5384	0.874356	0.00113148	1.00001	0.19438	g__un_f__Flavobacteriaceae	RE Summary	0.972978	advadn
0.995528	0.743263	1.33341	0.97602	9.22248	1.10159	0.636742	g__un_f__Lachnospiraceae	RE Summary	0.989767	advadn
1.10002	0.745785	1.62251	0.630702	0	1	0.828636	g__un_f__Muribaculaceae	RE Summary	0.949247	advadn
0.959499	0.469017	1.96291	0.909863	0	1	0.833459	g__un_f__Prevotellaceae	RE Summary	0.972978	advadn
1.07416	0.827186	1.39487	0.591494	0.000262628	1	0.228833	g__un_f__Ruminococcaceae	RE Summary	0.949247	advadn
0.771391	0.4839	1.22968	0.275295	0.20233	1.00203	0.631605	g__un_o__Coriobacteriales	RE Summary	0.949247	advadn
0.838683	0.398084	1.76693	0.643567	26.9149	1.36827	0.313297	g__un_o__Gastranaerophilales	RE Summary	0.949247	advadn
1.13445	0.779857	1.65026	0.509465	0	1	0.783406	g__un_o__Izimaplasmatales	RE Summary	0.949247	advadn
1.09085	0.781626	1.52241	0.609144	0	1	0.829078	g__un_o__Mollicutes_RF39	RE Summary	0.949247	advadn
1.40298	0.503541	3.90901	0.517212	0	1	0.549937	g__un_o__Rhodospirillales	RE Summary	0.949247	advadn
0.713418	0.36415	1.39768	0.325031	0	1	0.642985	g__[Bacteroides]_pectinophilus_group	RE Summary	0.999135	adn
1.58083	1.03305	2.41907	0.0348787	0	1	0.70614	g__[Clostridium]_innocuum_group	RE Summary	0.687608	adn
0.846734	0.567772	1.26276	0.414571	0	1	0.706999	g__[Eubacterium]_brachy_group	RE Summary	0.999135	adn
1.30668	0.70194	2.43243	0.398837	47.1361	1.89165	0.135508	g__[Eubacterium]_coprostanoligenes_group	RE Summary	0.999135	adn
1.10993	0.580159	2.12346	0.752689	52.0965	2.08753	0.0925305	g__[Eubacterium]_eligens_group	RE Summary	0.999135	adn
1.9528	1.10849	3.44021	0.0205332	35.7882	1.55735	0.232159	g__[Eubacterium]_hallii_group	RE Summary	0.667007	adn
1.00275	0.649227	1.54879	0.990111	0	1	0.567523	g__[Eubacterium]_nodatum_group	RE Summary	0.999135	adn
0.943504	0.487375	1.82652	0.863005	0	1	0.849135	g__[Eubacterium]_oxidoreducens_group	RE Summary	0.999135	adn
1.13426	0.423154	3.04035	0.802264	71.3214	3.48692	0.0206873	g__[Eubacterium]_ruminantium_group	RE Summary	0.999135	adn
1.09959	0.221937	5.4479	0.907438	0	1	0.857455	g__[Eubacterium]_saphenum_group	RE Summary	0.999135	adn
1.04487	0.704142	1.55046	0.827464	0	1	0.560299	g__[Eubacterium]_ventriosum_group	RE Summary	0.999135	adn
1.09508	0.738243	1.6244	0.651651	0	1	0.645142	g__[Eubacterium]_xylanophilum_group	RE Summary	0.999135	adn
1.11462	0.748989	1.65875	0.592653	0	1	0.58271	g__[Ruminococcus]_gauvreauii_group	RE Summary	0.999135	adn
0.958496	0.595997	1.54148	0.861189	19.1847	1.23739	0.148022	g__[Ruminococcus]_gnavus_group	RE Summary	0.999135	adn
1.30471	0.880217	1.93391	0.185311	0	1	0.909057	g__[Ruminococcus]_torques_group	RE Summary	0.999135	adn
1.13854	0.333217	3.89016	0.836041	0.000384321	1	0.382915	g__Abiotrophia	RE Summary	0.999135	adn
1.22222	0.700807	2.13159	0.479476	0	1	0.679695	g__Acetanaerobacterium	RE Summary	0.999135	adn
0.82239	0.433697	1.55944	0.549202	0.000272081	1	0.480546	g__Acetitomaculum	RE Summary	0.999135	adn
0.761272	0.479069	1.20971	0.248378	0	1	0.738939	g__Acidaminococcus	RE Summary	0.999135	adn
0.926302	0.454066	1.88967	0.833312	0	1	0.579694	g__Acinetobacter	RE Summary	0.999135	adn
1.29569	0.861235	1.94931	0.213835	0	1	0.987911	g__Actinomyces	RE Summary	0.999135	adn
1.2036	0.384621	3.76647	0.750193	57.2838	2.34103	0.0871974	g__Adlercreutzia	RE Summary	0.999135	adn
0.704494	0.148818	3.33503	0.658804	0	1	0.90017	g__Aeromonas	RE Summary	0.999135	adn
1.05137	0.683425	1.61741	0.819695	8.88355	1.0975	0.276708	g__Agathobacter	RE Summary	0.999135	adn
1.53421	1.03292	2.27878	0.0339707	0	1	0.916903	g__Akkermansia	RE Summary	0.687608	adn
0.77412	0.373035	1.60645	0.49186	61.4732	2.5956	0.0472574	g__Alistipes	RE Summary	0.999135	adn
0.515781	0.303069	0.877787	0.014669	0	1	0.988537	g__Allisonella	RE Summary	0.667007	adn
0.785715	0.461879	1.3366	0.373651	0.00149746	1.00001	0.227562	g__Alloprevotella	RE Summary	0.999135	adn
0.742109	0.174762	3.15128	0.686027	30.2842	1.43439	0.249025	g__Alloscardovia	RE Summary	0.999135	adn
1.65514	0.713212	3.84108	0.24075	0	1	0.66083	g__Anaerococcus	RE Summary	0.999135	adn
0.93473	0.584479	1.49487	0.778136	0	1	0.803386	g__Anaerofilum	RE Summary	0.999135	adn
1.31089	0.670697	2.56218	0.428513	18.3972	1.22545	0.392462	g__Anaerofustis	RE Summary	0.999135	adn
0.419667	0.0904936	1.94622	0.267313	0	1	0.841927	g__Anaeroglobus	RE Summary	0.999135	adn
2.0056	0.84406	4.76556	0.115016	0	1	0.937335	g__Anaeroplasma	RE Summary	0.999135	adn
1.12651	0.760525	1.66862	0.552317	0	1	0.814062	g__Anaerostipes	RE Summary	0.999135	adn
0.95714	0.636305	1.43975	0.833439	0	1	0.595244	g__Anaerotruncus	RE Summary	0.999135	adn
0.770199	0.384703	1.54198	0.46099	1.53577	1.0156	0.497273	g__Angelakisella	RE Summary	0.999135	adn
0.704438	0.239891	2.06857	0.523823	15.9252	1.18942	0.431594	g__Asteroleplasma	RE Summary	0.999135	adn
1.22336	0.614666	2.43484	0.565908	0	1	0.795719	g__Atopobium	RE Summary	0.999135	adn
0.993091	0.325833	3.02679	0.990271	60.1513	2.50949	0.0696145	g__Azospirillum_sp__47_25	RE Summary	0.999135	adn
0.579585	0.185196	1.81385	0.348746	0	1	0.819479	g__Bacteroidales_bacterium_55_9	RE Summary	0.999135	adn
0.861851	0.581281	1.27785	0.459384	0	1	0.469312	g__Bacteroides	RE Summary	0.999135	adn
0.509769	0.341191	0.76164	0.00100514	0.00243506	1.00002	0.218467	g__Barnesiella	RE Summary	0.27742	adn
0.376926	0.0709835	2.0015	0.252046	0	1	0.940357	g__Bergeyella	RE Summary	0.999135	adn
1.14027	0.768427	1.69204	0.514489	8.81956e-05	1	0.328182	g__Bifidobacterium	RE Summary	0.999135	adn
1.2358	0.430293	3.54922	0.694078	81.0074	5.2652	0.00115146	g__Bilophila	RE Summary	0.999135	adn
1.2374	0.835363	1.83293	0.287961	0	1	0.894208	g__Blautia	RE Summary	0.999135	adn
0.709129	0.199915	2.51539	0.59468	0	1	0.986341	g__Bulleidia	RE Summary	0.999135	adn
1.0964	0.738439	1.62789	0.648118	0	1	0.38709	g__Butyricicoccus	RE Summary	0.999135	adn
0.679254	0.458059	1.00726	0.0543582	0	1	0.954629	g__Butyricimonas	RE Summary	0.882522	adn
0.87547	0.309978	2.47258	0.801769	56.4136	2.29429	0.118142	g__Butyrivibrio	RE Summary	0.999135	adn
0.828829	0.49047	1.40061	0.483081	8.54056	1.09338	0.499492	g__CAG-352	RE Summary	0.999135	adn
0.89769	0.529576	1.52168	0.68854	31.0144	1.44958	0.221045	g__CAG-56	RE Summary	0.999135	adn
1.06	0.227497	4.93894	0.940843	0	1	0.974883	g__CAG-873	RE Summary	0.999135	adn
0.683489	0.307361	1.5199	0.350682	0	1	0.809511	g__Campylobacter	RE Summary	0.999135	adn
0.550727	0.193302	1.56905	0.264132	0	1	0.627429	g__Candidatus_Melainabacteria_bacterium_MEL_A1	RE Summary	0.999135	adn
1.30594	0.873392	1.95271	0.19345	0	1	0.714467	g__Candidatus_Soleaferrea	RE Summary	0.999135	adn
1.15522	0.724812	1.84123	0.544041	0	1	0.659523	g__Caproiciproducens	RE Summary	0.999135	adn
1.38668	0.844082	2.27807	0.196802	0	1	0.466713	g__Catabacter	RE Summary	0.999135	adn
1.24686	0.720759	2.15699	0.430119	0	1	0.706781	g__Catenibacterium	RE Summary	0.999135	adn
1.0007	0.281508	3.55728	0.999135	10.3645	1.11563	0.482011	g__Catenisphaera	RE Summary	0.999135	adn
0.706125	0.209363	2.38157	0.574812	0	1	0.59851	g__Cellulosilyticum	RE Summary	0.999135	adn
1.32367	0.277839	6.3062	0.724802	0	1	0.75049	g__CHKCI001	RE Summary	0.999135	adn
1.3753	0.570884	3.31318	0.477477	0	1	0.982957	g__CHKCI002	RE Summary	0.999135	adn
1.27258	0.675719	2.39666	0.455468	48.6113	1.94595	0.12362	g__Christensenellaceae_R-7_group	RE Summary	0.999135	adn
1.21427	0.706855	2.08594	0.481892	0	1	0.530296	g__Cloacibacillus	RE Summary	0.999135	adn
0.885515	0.507451	1.54525	0.668641	0	1	0.902843	g__Clostridiales_bacterium_enrichment_culture_clone_06-1235251-67	RE Summary	0.999135	adn
1.1845	0.798825	1.75639	0.399543	0	1	0.586666	g__Clostridium_sensu_stricto_1	RE Summary	0.999135	adn
1.02988	0.436262	2.43123	0.946438	0	1	0.585073	g__Clostridium_sp__CAG:306	RE Summary	0.999135	adn
0.749515	0.451532	1.24415	0.264804	0	1	0.633032	g__Clostridium_sp__K4410_MGS-306	RE Summary	0.999135	adn
0.861995	0.562634	1.32064	0.495077	0	1	0.591629	g__Collinsella	RE Summary	0.999135	adn
0.618763	0.415409	0.921666	0.0182155	0	1	0.459466	g__Coprobacter	RE Summary	0.667007	adn
0.95053	0.587777	1.53716	0.836105	20.8294	1.2631	0.240984	g__Coprococcus_1	RE Summary	0.999135	adn
0.957243	0.646105	1.41821	0.827527	0	1	0.698832	g__Coprococcus_2	RE Summary	0.999135	adn
1.13634	0.713144	1.81066	0.590789	17.188	1.20755	0.338892	g__Coprococcus_3	RE Summary	0.999135	adn
0.800474	0.283917	2.25685	0.673884	0	1	0.842926	g__Coriobacteriaceae_UCG-002	RE Summary	0.999135	adn
0.871654	0.327536	2.31969	0.783272	46.7051	1.87635	0.13701	g__Corynebacterium	RE Summary	0.999135	adn
0.594886	0.264119	1.33989	0.209948	0	1	0.660073	g__Corynebacterium_1	RE Summary	0.999135	adn
1.17145	0.720151	1.90557	0.523822	16.8659	1.20288	0.420714	g__Defluviitaleaceae_UCG-011	RE Summary	0.999135	adn
0.814213	0.544241	1.2181	0.317299	0	1	0.931173	g__Desulfovibrio	RE Summary	0.999135	adn
1.054	0.710276	1.56406	0.793965	0	1	0.686741	g__Dialister	RE Summary	0.999135	adn
0.808498	0.430576	1.51813	0.508432	0	1	0.738175	g__Dielma	RE Summary	0.999135	adn
0.941558	0.308415	2.87448	0.91578	0	1	0.900522	g__DNF00809	RE Summary	0.999135	adn
1.18907	0.802879	1.76102	0.387452	0	1	0.872598	g__Dorea	RE Summary	0.999135	adn
1.2125	0.696339	2.11125	0.495911	35.7568	1.55659	0.184775	g__DTU089	RE Summary	0.999135	adn
1.20994	0.78735	1.85934	0.384666	0	1	0.526647	g__Eggerthella	RE Summary	0.999135	adn
0.879244	0.591904	1.30607	0.52386	0	1	0.553002	g__Eisenbergiella	RE Summary	0.999135	adn
0.928295	0.591838	1.45603	0.745947	0.289828	1.00291	0.454354	g__Enterococcus	RE Summary	0.999135	adn
1.17174	0.727893	1.88623	0.514102	0	1	0.857936	g__Enterorhabdus	RE Summary	0.999135	adn
0.53252	0.213593	1.32765	0.176402	0.000274355	1	0.394503	g__Epulopiscium	RE Summary	0.999135	adn
0.841398	0.474942	1.4906	0.553945	39.9888	1.66636	0.196487	g__Erysipelatoclostridium	RE Summary	0.999135	adn
1.00136	0.675956	1.4834	0.994607	0	1	0.624784	g__Erysipelotrichaceae_UCG-003	RE Summary	0.999135	adn
0.921424	0.397263	2.13718	0.848803	0	1	0.90699	g__Erysipelotrichaceae_UCG-004	RE Summary	0.999135	adn
0.897961	0.60645	1.3296	0.590961	0	1	0.913857	g__Escherichia-Shigella	RE Summary	0.999135	adn
1.6465	0.880267	3.07971	0.118573	0	1	0.901282	g__Eubacterium	RE Summary	0.999135	adn
1.63162	0.571753	4.65618	0.360162	0	1	0.961605	g__Ezakiella	RE Summary	0.999135	adn
0.993891	0.411309	2.40165	0.98914	0	1	0.565822	g__F0332	RE Summary	0.999135	adn
1.09642	0.740232	1.62401	0.646039	0	1	0.725563	g__Faecalibacterium	RE Summary	0.999135	adn
0.435206	0.140909	1.34416	0.148202	11.9011	1.13509	0.48819	g__Faecalicoccus	RE Summary	0.999135	adn
1.11851	0.727742	1.71909	0.609556	0	1	0.880011	g__Faecalitalea	RE Summary	0.999135	adn
1.71439	1.00057	2.93746	0.0497591	31.8476	1.4673	0.288919	g__Family_XIII_AD3011_group	RE Summary	0.858345	adn
0.849778	0.571168	1.26429	0.42195	0.001284	1.00001	0.381599	g__Family_XIII_UCG-001	RE Summary	0.999135	adn
0.791802	0.122754	5.10738	0.806112	0	1	0.944909	g__Filifactor	RE Summary	0.999135	adn
0.803529	0.309503	2.08611	0.653159	8.83181	1.09687	0.494301	g__Finegoldia	RE Summary	0.999135	adn
0.845465	0.49431	1.44608	0.539873	32.5956	1.48358	0.159951	g__Flavonifractor	RE Summary	0.999135	adn
1.33451	0.865006	2.05884	0.192092	0.00244158	1.00002	0.337014	g__Fournierella	RE Summary	0.999135	adn
0.638957	0.11188	3.64916	0.614372	0	1	0.581712	g__Fretibacterium	RE Summary	0.999135	adn
0.994414	0.671568	1.47246	0.977688	0	1	0.711627	g__Fusicatenibacter	RE Summary	0.999135	adn
0.909788	0.515913	1.60437	0.743929	16.8967	1.20332	0.405126	g__Fusobacterium	RE Summary	0.999135	adn
1.26925	0.694635	2.31921	0.438199	43.1968	1.76046	0.165316	g__GCA-900066225	RE Summary	0.999135	adn
1.37579	0.920453	2.05638	0.119768	0	1	0.598117	g__GCA-900066575	RE Summary	0.999135	adn
0.966423	0.541374	1.72519	0.908037	0	1	0.746519	g__GCA-900066755	RE Summary	0.999135	adn
1.02946	0.469257	2.25844	0.942259	37.6546	1.60397	0.243836	g__Gemella	RE Summary	0.999135	adn
1.02595	0.666038	1.58034	0.90749	0	1	0.708155	g__Gordonibacter	RE Summary	0.999135	adn
0.835765	0.378614	1.8449	0.656988	0	1	0.794661	g__Granulicatella	RE Summary	0.999135	adn
0.958833	0.647095	1.42075	0.834031	0	1	0.857072	g__gut_metagenome	RE Summary	0.999135	adn
0.787768	0.528215	1.17486	0.242099	0	1	0.567648	g__Haemophilus	RE Summary	0.999135	adn
0.95241	0.409482	2.2152	0.909859	0	1	0.579231	g__Hafnia-Obesumbacterium	RE Summary	0.999135	adn
0.854409	0.381404	1.91402	0.702197	0	1	0.885946	g__Harryflintia	RE Summary	0.999135	adn
1.3469	0.859273	2.11126	0.194079	0	1	0.605928	g__Holdemanella	RE Summary	0.999135	adn
0.805937	0.540125	1.20256	0.29069	0	1	0.943087	g__Holdemania	RE Summary	0.999135	adn
0.86254	0.531686	1.39927	0.549152	0	1	0.49666	g__Howardella	RE Summary	0.999135	adn
1.13208	0.650684	1.96964	0.66061	32.0034	1.47066	0.197559	g__Hungatella	RE Summary	0.999135	adn
1.35005	0.66832	2.72719	0.402794	37.1906	1.59212	0.209675	g__Hydrogenoanaerobacterium	RE Summary	0.999135	adn
1.42459	0.959627	2.11483	0.0791693	0	1	0.59033	g__Intestinibacter	RE Summary	0.999135	adn
1.09352	0.67106	1.78193	0.719712	20.8128	1.26283	0.341547	g__Intestinimonas	RE Summary	0.999135	adn
0.616508	0.098987	3.83971	0.604252	12.697	1.14544	0.409675	g__Johnsonella	RE Summary	0.999135	adn
0.746396	0.213327	2.61151	0.647138	0	1	0.918987	g__Lachnoanaerobaculum	RE Summary	0.999135	adn
0.854544	0.575926	1.26795	0.434939	0.00108314	1.00001	0.265868	g__Lachnoclostridium	RE Summary	0.999135	adn
0.917811	0.534165	1.577	0.756145	34.3535	1.52331	0.229905	g__Lachnospira	RE Summary	0.999135	adn
1.08358	0.550958	2.13108	0.816074	55.0956	2.22695	0.0894506	g__Lachnospiraceae_FCS020_group	RE Summary	0.999135	adn
1.17864	0.606168	2.29177	0.628063	53.0789	2.13124	0.0968921	g__Lachnospiraceae_ND3007_group	RE Summary	0.999135	adn
0.954942	0.644145	1.4157	0.818475	0	1	0.43641	g__Lachnospiraceae_NK4A136_group	RE Summary	0.999135	adn
0.889602	0.46751	1.69278	0.721556	7.41825	1.08013	0.264935	g__Lachnospiraceae_NK4B4_group	RE Summary	0.999135	adn
1.2051	0.635231	2.28622	0.567964	49.4845	1.97959	0.123395	g__Lachnospiraceae_UCG-001	RE Summary	0.999135	adn
1.04204	0.233145	4.65742	0.957007	77.7366	4.49168	0.0341621	g__Lachnospiraceae_UCG-003	RE Summary	0.999135	adn
0.84708	0.570959	1.25674	0.409614	0	1	0.735371	g__Lachnospiraceae_UCG-004	RE Summary	0.999135	adn
0.990661	0.639327	1.53507	0.966508	0	1	0.732825	g__Lachnospiraceae_UCG-008	RE Summary	0.999135	adn
0.743894	0.501408	1.10365	0.141574	0	1	0.612312	g__Lachnospiraceae_UCG-010	RE Summary	0.999135	adn
1.08889	0.727517	1.62976	0.678967	0	1	0.985056	g__Lactobacillus	RE Summary	0.999135	adn
1.17562	0.761734	1.81438	0.464933	0	1	0.969922	g__Lactococcus	RE Summary	0.999135	adn
1.55447	0.486465	4.96724	0.456726	0	1	0.923176	g__Leptotrichia	RE Summary	0.999135	adn
1.79311	0.842574	3.81598	0.129662	6.84988	1.07354	0.404676	g__Leuconostoc	RE Summary	0.999135	adn
1.02939	0.389197	2.72262	0.95346	0	1	0.970882	g__Libanicoccus	RE Summary	0.999135	adn
0.531214	0.132415	2.13109	0.372136	29.2675	1.41378	0.215038	g__Mailhella	RE Summary	0.999135	adn
1.28827	0.631419	2.62844	0.486292	59.0787	2.44372	0.0507917	g__Marvinbryantia	RE Summary	0.999135	adn
0.64337	0.1917	2.15923	0.475273	56.4483	2.29612	0.073751	g__Megamonas	RE Summary	0.999135	adn
0.997745	0.548333	1.81549	0.994102	14.4469	1.16886	0.394228	g__Megasphaera	RE Summary	0.999135	adn
1.03327	0.489093	2.18289	0.931662	34.5535	1.52797	0.189113	g__Merdibacter	RE Summary	0.999135	adn
0.753222	0.479942	1.18211	0.217794	6.30659	1.06731	0.45861	g__metagenome	RE Summary	0.999135	adn
0.927529	0.470629	1.828	0.82795	54.3716	2.19162	0.0809533	g__Methanobrevibacter	RE Summary	0.999135	adn
1.09997	0.524964	2.3048	0.800678	5.32607	1.05626	0.286997	g__Methanosphaera	RE Summary	0.999135	adn
1.16684	0.527585	2.58066	0.703198	0	1	0.550702	g__Mitsuokella	RE Summary	0.999135	adn
0.663843	0.12091	3.64476	0.637262	0	1	0.559866	g__Mobiluncus	RE Summary	0.999135	adn
0.947422	0.594715	1.50931	0.820166	0	1	0.612475	g__Mogibacterium	RE Summary	0.999135	adn
1.13101	0.741136	1.72599	0.568086	0	1	0.998472	g__Moryella	RE Summary	0.999135	adn
0.906685	0.501933	1.63782	0.745414	41.8343	1.71923	0.169163	g__Negativibacillus	RE Summary	0.999135	adn
1.20458	0.435289	3.33342	0.720046	26.1052	1.35328	0.268753	g__Neisseria	RE Summary	0.999135	adn
0.578166	0.359077	0.93093	0.0241669	18.0678	1.22052	0.289907	g__Odoribacter	RE Summary	0.667007	adn
0.90016	0.48488	1.67111	0.738969	0	1	0.399078	g__Olsenella	RE Summary	0.999135	adn
0.911827	0.221108	3.76028	0.898392	59.1627	2.44874	0.0877242	g__Oribacterium	RE Summary	0.999135	adn
0.609706	0.410348	0.905919	0.0143242	0.00100581	1.00001	0.480254	g__Oscillibacter	RE Summary	0.667007	adn
0.833653	0.528842	1.31415	0.433333	0	1	0.608447	g__Oscillospira	RE Summary	0.999135	adn
0.870723	0.527628	1.43692	0.588073	0	1	0.438843	g__Oxalobacter	RE Summary	0.999135	adn
1.08198	0.501311	2.33522	0.840912	0	1	0.481288	g__Paeniclostridium	RE Summary	0.999135	adn
0.934326	0.457993	1.90607	0.851866	23.8837	1.31378	0.421639	g__Papillibacter	RE Summary	0.999135	adn
0.652331	0.438665	0.970068	0.0348527	0.000679794	1.00001	0.452365	g__Parabacteroides	RE Summary	0.687608	adn
1.18802	0.788557	1.78984	0.409977	0	1	0.575659	g__Paraprevotella	RE Summary	0.999135	adn
0.697246	0.121419	4.00393	0.685941	20.7102	1.2612	0.376697	g__Parascardovia	RE Summary	0.999135	adn
0.975476	0.643754	1.47813	0.906786	5.25968	1.05552	0.499742	g__Parasutterella	RE Summary	0.999135	adn
0.637154	0.330189	1.22949	0.178965	0	1	0.803957	g__Parvimonas	RE Summary	0.999135	adn
1.19786	0.505483	2.8386	0.681717	65.6788	2.91365	0.0305666	g__Peptococcus	RE Summary	0.999135	adn
1.20109	0.476268	3.02898	0.697844	22.0524	1.28291	0.387019	g__Peptoniphilus	RE Summary	0.999135	adn
1.36803	0.646601	2.89439	0.412449	0	1	0.693378	g__Peptostreptococcus	RE Summary	0.999135	adn
0.585053	0.393408	0.870054	0.00811036	0	1	0.804208	g__Phascolarctobacterium	RE Summary	0.667007	adn
0.896357	0.502144	1.60005	0.711313	20.745	1.26175	0.160116	g__Phocea	RE Summary	0.999135	adn
0.673357	0.36829	1.23112	0.198937	0.000315456	1	0.452501	g__Porphyromonas	RE Summary	0.999135	adn
1.16741	0.675788	2.01666	0.578925	0	1	0.93692	g__Prevotella	RE Summary	0.999135	adn
0.920496	0.474237	1.78669	0.806593	0	1	0.708419	g__Prevotella_2	RE Summary	0.999135	adn
0.970073	0.402691	2.33688	0.945998	0	1	0.620604	g__Prevotella_6	RE Summary	0.999135	adn
0.719018	0.453317	1.14045	0.161047	0	1	0.478026	g__Prevotella_7	RE Summary	0.999135	adn
0.908927	0.606526	1.3621	0.643598	0	1	0.52197	g__Prevotella_9	RE Summary	0.999135	adn
1.41691	0.751224	2.67248	0.28175	0	1	0.589517	g__Prevotellaceae_NK3B31_group	RE Summary	0.999135	adn
1.28415	0.361405	4.56285	0.699037	54.4457	2.19518	0.0774406	g__Prevotellaceae_UCG-001	RE Summary	0.999135	adn
0.714843	0.19822	2.57795	0.607992	0	1	0.705421	g__Proteus	RE Summary	0.999135	adn
0.56656	0.205156	1.56462	0.272965	53.5334	2.15209	0.1062	g__Pseudomonas	RE Summary	0.999135	adn
1.0858	0.592429	1.99006	0.789997	0	1	0.876769	g__Pygmaiobacter	RE Summary	0.999135	adn
2.85264	1.09494	7.43191	0.0319031	0	1	0.940478	g__Raoultibacter	RE Summary	0.687608	adn
0.657722	0.274836	1.57402	0.346677	2.32202	1.02377	0.63696	g__Rikenella	RE Summary	0.999135	adn
0.725364	0.430163	1.22315	0.228438	0	1	0.52747	g__Rikenellaceae_RC9_gut_group	RE Summary	0.999135	adn
1.39587	0.941006	2.0706	0.0973716	0	1	0.9456	g__Romboutsia	RE Summary	0.999135	adn
0.909499	0.613763	1.34773	0.636394	0	1	0.58062	g__Roseburia	RE Summary	0.999135	adn
1.31889	0.824768	2.10903	0.247838	0	1	0.714203	g__Rothia	RE Summary	0.999135	adn
1.19358	0.774225	1.84009	0.422969	0	1	0.957573	g__Ruminiclostridium	RE Summary	0.999135	adn
0.937044	0.56046	1.56666	0.804163	0.000440343	1	0.378421	g__Ruminiclostridium_1	RE Summary	0.999135	adn
1.13633	0.759038	1.70115	0.534745	2.39823	1.02457	0.519819	g__Ruminiclostridium_5	RE Summary	0.999135	adn
1.27252	0.665268	2.43408	0.466428	51.1204	2.04584	0.107062	g__Ruminiclostridium_6	RE Summary	0.999135	adn
0.985107	0.665441	1.45833	0.940242	0	1	0.947668	g__Ruminiclostridium_9	RE Summary	0.999135	adn
1.05264	0.551385	2.00956	0.876438	51.2812	2.0526	0.104165	g__Ruminococcaceae_NK4A214_group	RE Summary	0.999135	adn
1.02775	0.613468	1.7218	0.917198	29.0333	1.40911	0.265867	g__Ruminococcaceae_UCG-002	RE Summary	0.999135	adn
0.910816	0.501386	1.65459	0.759073	44.3855	1.79809	0.149466	g__Ruminococcaceae_UCG-003	RE Summary	0.999135	adn
1.1547	0.779321	1.7109	0.473344	0	1	0.753135	g__Ruminococcaceae_UCG-004	RE Summary	0.999135	adn
1.1118	0.612117	2.01937	0.727815	44.237	1.7933	0.162221	g__Ruminococcaceae_UCG-005	RE Summary	0.999135	adn
1.04956	0.597147	1.84473	0.866501	0	1	0.673072	g__Ruminococcaceae_UCG-007	RE Summary	0.999135	adn
1.18312	0.706212	1.98207	0.523008	0.000379411	1	0.513949	g__Ruminococcaceae_UCG-008	RE Summary	0.999135	adn
1.19777	0.772007	1.85836	0.420651	2.22701e-05	1	0.403001	g__Ruminococcaceae_UCG-009	RE Summary	0.999135	adn
1.1617	0.631592	2.13673	0.629762	46.1083	1.85557	0.141943	g__Ruminococcaceae_UCG-010	RE Summary	0.999135	adn
0.532784	0.240581	1.17989	0.120622	0	1	0.695201	g__Ruminococcaceae_UCG-011	RE Summary	0.999135	adn
1.02158	0.553899	1.88415	0.945495	46.7715	1.87869	0.139348	g__Ruminococcaceae_UCG-013	RE Summary	0.999135	adn
1.01865	0.614214	1.68938	0.942937	26.2613	1.35614	0.274404	g__Ruminococcaceae_UCG-014	RE Summary	0.999135	adn
0.973364	0.65725	1.44152	0.892812	0	1	0.736069	g__Ruminococcus_1	RE Summary	0.999135	adn
1.08233	0.518491	2.25931	0.833127	61.5418	2.60022	0.0492796	g__Ruminococcus_2	RE Summary	0.999135	adn
1.00533	0.236593	4.27185	0.994254	0	1	0.942293	g__S5-A14a	RE Summary	0.999135	adn
1.13498	0.245572	5.24567	0.871214	61.9107	2.62541	0.0551788	g__Sanguibacteroides	RE Summary	0.999135	adn
0.899404	0.292077	2.76957	0.853418	0	1	0.813433	g__Scardovia	RE Summary	0.999135	adn
1.07654	0.282531	4.10202	0.913945	0	1	0.858039	g__Selenomonas_3	RE Summary	0.999135	adn
1.48149	0.24693	8.88838	0.667224	0	1	0.591696	g__Selenomonas_4	RE Summary	0.999135	adn
1.15783	0.654634	2.04782	0.614464	32.0911	1.47256	0.220834	g__Sellimonas	RE Summary	0.999135	adn
1.11673	0.590217	2.11292	0.734353	33.0865	1.49447	0.179664	g__Senegalimassilia	RE Summary	0.999135	adn
1.62156	1.02516	2.56492	0.0388109	0	1	0.580785	g__Shuttleworthia	RE Summary	0.714121	adn
1.21563	0.681507	2.16836	0.508414	10.3205	1.11508	0.372511	g__Slackia	RE Summary	0.999135	adn
0.850706	0.476958	1.51732	0.583916	0.000792126	1.00001	0.467491	g__Solobacterium	RE Summary	0.999135	adn
0.832979	0.442196	1.56911	0.571656	0	1	0.514784	g__Staphylococcus	RE Summary	0.999135	adn
1.02631	0.207923	5.06586	0.974569	0	1	0.801043	g__Stomatobaculum	RE Summary	0.999135	adn
1.22208	0.824285	1.81185	0.318188	0	1	0.771901	g__Streptococcus	RE Summary	0.999135	adn
1.14803	0.714041	1.84579	0.568829	19.7823	1.24661	0.305824	g__Subdoligranulum	RE Summary	0.999135	adn
1.30556	0.480017	3.55089	0.601466	36.3539	1.57119	0.26365	g__Succiniclasticum	RE Summary	0.999135	adn
0.872942	0.418107	1.82257	0.717502	0	1	0.72687	g__Succinivibrio	RE Summary	0.999135	adn
0.53425	0.259984	1.09785	0.0880203	57.2999	2.34191	0.0911599	g__Sutterella	RE Summary	0.999135	adn
0.585526	0.151132	2.26848	0.438586	0	1	0.79232	g__Synergistes	RE Summary	0.999135	adn
1.18134	0.691341	2.01864	0.5421	28.9314	1.40709	0.237205	g__Terrisporobacter	RE Summary	0.999135	adn
1.53922	0.426781	5.55132	0.509923	0	1	0.629857	g__Treponema_2	RE Summary	0.999135	adn
1.10859	0.74713	1.64494	0.60862	0	1	0.925283	g__Turicibacter	RE Summary	0.999135	adn
1.03259	0.666448	1.5999	0.885843	0	1	0.69024	g__Tyzzerella	RE Summary	0.999135	adn
0.99141	0.620549	1.58391	0.971211	0.00182461	1.00002	0.365613	g__Tyzzerella_3	RE Summary	0.999135	adn
0.802994	0.522669	1.23367	0.316597	0	1	0.767407	g__Tyzzerella_4	RE Summary	0.999135	adn
1.36496	0.903718	2.0616	0.1392	3.51655	1.03645	0.477415	g__UBA1819	RE Summary	0.999135	adn
1.90843	0.441919	8.24155	0.386563	0	1	0.926191	g__un_c__Alphaproteobacteria	RE Summary	0.999135	adn
0.762072	0.118136	4.91597	0.775129	0	1	0.985587	g__un_c__Gammaproteobacteria	RE Summary	0.999135	adn
0.793019	0.123275	5.10144	0.807088	0	1	0.943604	g__un_f__Actinomycetaceae	RE Summary	0.999135	adn
0.660206	0.385907	1.12947	0.129632	0	1	0.490859	g__un_f__Barnesiellaceae	RE Summary	0.999135	adn
0.279443	0.0562117	1.38919	0.119183	0	1	0.947379	g__un_f__Burkholderiaceae	RE Summary	0.999135	adn
1.08345	0.729178	1.60985	0.691573	0	1	0.714665	g__un_f__Christensenellaceae	RE Summary	0.999135	adn
2.68119	0.643452	11.1722	0.175591	0	1	0.899466	g__un_f__Clostridiaceae_1	RE Summary	0.999135	adn
1.00079	0.638483	1.5687	0.997237	0	1	0.803388	g__un_f__Clostridiales_vadinBB60_group	RE Summary	0.999135	adn
1.00116	0.514488	1.94819	0.997275	53.8044	2.16471	0.0863146	g__un_f__Coriobacteriales_Incertae_Sedis	RE Summary	0.999135	adn
1.00647	0.598626	1.69218	0.980585	0.000717615	1.00001	0.245466	g__un_f__Desulfovibrionaceae	RE Summary	0.999135	adn
1.10758	0.730616	1.67904	0.630267	0	1	0.829223	g__un_f__Eggerthellaceae	RE Summary	0.999135	adn
0.647042	0.134574	3.11103	0.586873	0	1	0.667851	g__un_f__Enterobacteriaceae	RE Summary	0.999135	adn
0.682979	0.41158	1.13334	0.14006	4.78046	1.0502	0.462877	g__un_f__Erysipelotrichaceae	RE Summary	0.999135	adn
1.21511	0.653624	2.25892	0.53799	14.754	1.17308	0.446747	g__un_f__Family_XIII	RE Summary	0.999135	adn
1.0436	0.620331	1.75568	0.872248	0.00063069	1.00001	0.370913	g__un_f__Flavobacteriaceae	RE Summary	0.999135	adn
1.59127	1.06961	2.36734	0.0219062	0	1	0.717593	g__un_f__Lachnospiraceae	RE Summary	0.667007	adn
0.656649	0.181353	2.37761	0.521726	10.4815	1.11709	0.319362	g__un_f__Mitochondria	RE Summary	0.999135	adn
1.06831	0.699942	1.63056	0.759371	0.00154547	1.00002	0.475605	g__un_f__Muribaculaceae	RE Summary	0.999135	adn
0.867456	0.224264	3.35533	0.836777	8.41395	1.09187	0.54612	g__un_f__Neisseriaceae	RE Summary	0.999135	adn
1.08996	0.71192	1.66876	0.691808	0	1	0.944962	g__un_f__Peptococcaceae	RE Summary	0.999135	adn
1.13244	0.468257	2.73873	0.782516	23.137	1.30102	0.465592	g__un_f__Peptostreptococcaceae	RE Summary	0.999135	adn
1.06015	0.561403	2.00199	0.857083	0	1	0.762974	g__un_f__Prevotellaceae	RE Summary	0.999135	adn
0.964178	0.471646	1.97105	0.920352	0	1	0.743292	g__un_f__Puniceicoccaceae	RE Summary	0.999135	adn
0.986274	0.653799	1.48782	0.947465	4.50364	1.04716	0.555019	g__un_f__Ruminococcaceae	RE Summary	0.999135	adn
0.855235	0.394408	1.85449	0.692108	0	1	0.645734	g__un_f__vadinBE97	RE Summary	0.999135	adn
2.1023	0.681218	6.48788	0.196248	0	1	0.917062	g__un_f__Veillonellaceae	RE Summary	0.999135	adn
0.548556	0.212854	1.41371	0.213802	22.0933	1.28359	0.348928	g__un_f__Victivallaceae	RE Summary	0.999135	adn
2.33441	1.15293	4.72662	0.0185058	4.20217	1.04386	0.596508	g__un_k__Bacteria	RE Summary	0.667007	adn
0.669031	0.341203	1.31184	0.24204	8.04687	1.08751	0.388825	g__un_o__Bacteroidales	RE Summary	0.999135	adn
1.07375	0.686977	1.67829	0.75482	11.1877	1.12597	0.41042	g__un_o__Clostridiales	RE Summary	0.999135	adn
1.13728	0.606353	2.13309	0.688505	2.56806	1.02636	0.490343	g__un_o__Coriobacteriales	RE Summary	0.999135	adn
0.84237	0.484454	1.46472	0.543355	0.000993761	1.00001	0.275458	g__un_o__Gastranaerophilales	RE Summary	0.999135	adn
1.64076	0.649454	4.14515	0.295024	31.1942	1.45337	0.279954	g__un_o__Izimaplasmatales	RE Summary	0.999135	adn
1.25702	0.660161	2.3935	0.486338	39.9196	1.66444	0.198503	g__un_o__Mollicutes_RF39	RE Summary	0.999135	adn
1.37136	0.536815	3.50329	0.509294	0	1	0.723748	g__un_o__Rhodospirillales	RE Summary	0.999135	adn
1.03779	0.247061	4.35932	0.959595	0	1	0.943296	g__unidentified	RE Summary	0.999135	adn
0.630195	0.423245	0.938335	0.0230058	0	1	0.877153	g__Veillonella	RE Summary	0.667007	adn
0.762854	0.352509	1.65087	0.491935	22.2669	1.28645	0.235774	g__Victivallis	RE Summary	0.999135	adn
0.830045	0.3467	1.98723	0.675804	0	1	0.750959	g__Weissella	RE Summary	0.999135	adn
1.33957	1.00603	1.78368	0.0453813	31.6621	1.46332	0.18634	g__[Eubacterium]_coprostanoligenes_group	FE Summary	0.161356	crc
1.32553	0.997165	1.76203	0.0523292	30.4458	1.43773	0.195707	g__[Eubacterium]_eligens_group	FE Summary	0.176267	crc
1.59757	1.16906	2.18316	0.00327885	27.9517	1.38796	0.215062	g__[Eubacterium]_hallii_group	FE Summary	0.0261427	crc
1.23635	0.889062	1.71929	0.207293	0	0.332311	0.920262	g__[Eubacterium]_ruminantium_group	FE Summary	0.379051	crc
1.66785	1.24842	2.22819	0.000537547	42.6813	1.74463	0.106285	g__[Eubacterium]_ventriosum_group	FE Summary	0.00860075	crc
1.40873	1.05768	1.87628	0.0191049	0	0.647409	0.69231	g__[Eubacterium]_xylanophilum_group	FE Summary	0.084325	crc
1.32159	0.992769	1.75933	0.0561013	20.6005	1.25945	0.272409	g__[Ruminococcus]_gauvreauii_group	FE Summary	0.184127	crc
0.662014	0.494662	0.885983	0.00553437	44.7903	1.81128	0.0925538	g__[Ruminococcus]_gnavus_group	FE Summary	0.0336443	crc
0.706615	0.531101	0.940131	0.0171379	14.6692	1.17191	0.317948	g__[Ruminococcus]_torques_group	FE Summary	0.0783448	crc
0.79566	0.545436	1.16068	0.235418	55.0233	2.22337	0.03794	g__Acidaminococcus	FE Summary	0.407604	crc
1.40096	1.05399	1.86214	0.020225	10.652	1.11922	0.347979	g__Agathobacter	FE Summary	0.0862932	crc
1.01407	0.745458	1.37946	0.929111	36.9106	1.58505	0.146847	g__Akkermansia	FE Summary	0.943859	crc
0.861462	0.646911	1.14717	0.307518	56.861	2.31809	0.0306747	g__Alistipes	FE Summary	0.468599	crc
0.752079	0.509336	1.11051	0.151908	0	0.750764	0.608728	g__Alloprevotella	FE Summary	0.324071	crc
1.76969	1.32485	2.36388	0.000111362	52.2809	2.0956	0.0503298	g__Anaerostipes	FE Summary	0.00237573	crc
0.629183	0.461136	0.858471	0.00347208	40.627	1.68427	0.120275	g__Anaerotruncus	FE Summary	0.0261427	crc
1.11732	0.836594	1.49225	0.452393	68.3351	3.15807	0.00425159	g__Bacteroides	FE Summary	0.625612	crc
0.871715	0.656485	1.15751	0.342645	0	0.394273	0.883191	g__Barnesiella	FE Summary	0.515983	crc
1.20885	0.883566	1.65388	0.235646	34.0893	1.5172	0.167855	g__Bifidobacterium	FE Summary	0.407604	crc
1.28951	0.971498	1.71161	0.0784372	0	0.424648	0.86307	g__Blautia	FE Summary	0.214959	crc
1.9857	1.4728	2.6772	6.80963e-06	0	0.911845	0.48496	g__Butyricicoccus	FE Summary	0.000290544	crc
0.818461	0.614293	1.09049	0.171216	53.1189	2.13306	0.0463524	g__Butyricimonas	FE Summary	0.345512	crc
1.22687	0.833611	1.80564	0.299748	45.5435	1.83633	0.0878226	g__Butyrivibrio	FE Summary	0.4679	crc
0.886632	0.620936	1.26602	0.50792	0	0.775854	0.588743	g__CAG-352	FE Summary	0.663406	crc
0.882066	0.289824	2.68453	0.825105	0	0.711612	0.640234	g__CAG-873	FE Summary	0.893529	crc
1.07225	0.779072	1.47576	0.668608	0	0.854434	0.527681	g__Candidatus_Soleaferrea	FE Summary	0.79983	crc
0.925083	0.637812	1.34174	0.681467	9.38417	1.10356	0.357286	g__Caproiciproducens	FE Summary	0.807665	crc
0.716467	0.497001	1.03284	0.073973	44.0602	1.78764	0.0972292	g__Catenibacterium	FE Summary	0.214959	crc
1.27199	0.95533	1.69361	0.099538	60.0902	2.50565	0.0199946	g__Christensenellaceae_R-7_group	FE Summary	0.240394	crc
1.04728	0.684373	1.60263	0.831463	63.5304	2.74201	0.0115228	g__Cloacibacillus	FE Summary	0.893529	crc
1.34376	1.0102	1.78747	0.0423914	0	0.473246	0.828708	g__Clostridium_sensu_stricto_1	FE Summary	0.155032	crc
1.06334	0.69446	1.62816	0.777534	27.6055	1.38132	0.217759	g__Clostridium_sp__K4410_MGS-306	FE Summary	0.87798	crc
0.980805	0.724012	1.32868	0.900413	19.179	1.2373	0.283424	g__Collinsella	FE Summary	0.927113	crc
0.78143	0.584324	1.04502	0.0963104	0	0.87511	0.512089	g__Coprobacter	FE Summary	0.237072	crc
1.04474	0.787337	1.38629	0.761694	0	0.853468	0.528415	g__Coprococcus_1	FE Summary	0.870507	crc
1.6559	1.23617	2.21814	0.000720876	17.5294	1.21255	0.296134	g__Coprococcus_2	FE Summary	0.00967317	crc
1.29228	0.970803	1.72022	0.0789303	0	0.880502	0.508061	g__Coprococcus_3	FE Summary	0.214959	crc
1.3797	0.976882	1.94861	0.067672	51.6688	2.06906	0.0533387	g__Defluviitaleaceae_UCG-011	FE Summary	0.211269	crc
1.15132	0.85607	1.5484	0.351313	0	0.479583	0.824057	g__Dialister	FE Summary	0.522885	crc
1.089	0.820167	1.44596	0.555561	6.95487	1.07475	0.374867	g__Dorea	FE Summary	0.718301	crc
0.96934	0.719597	1.30576	0.837684	0.657601	1.00662	0.418756	g__DTU089	FE Summary	0.893529	crc
0.671571	0.490414	0.919647	0.0130572	0	0.878672	0.509426	g__Eggerthella	FE Summary	0.0668526	crc
0.602307	0.445828	0.813708	0.000956308	66.5793	2.99216	0.00635082	g__Eisenbergiella	FE Summary	0.0111279	crc
0.772636	0.538087	1.10942	0.162287	0	0.776507	0.588226	g__Enterococcus	FE Summary	0.335045	crc
1.1195	0.820058	1.52827	0.477215	14.9681	1.17603	0.315683	g__Erysipelatoclostridium	FE Summary	0.649825	crc
1.29396	0.973073	1.72066	0.0763533	0	0.750049	0.6093	g__Erysipelotrichaceae_UCG-003	FE Summary	0.214959	crc
0.653155	0.482821	0.883583	0.00573124	60.3324	2.52095	0.0193014	g__Escherichia-Shigella	FE Summary	0.0336443	crc
1.12629	0.844139	1.50275	0.418898	55.0467	2.22453	0.0378422	g__Faecalibacterium	FE Summary	0.593189	crc
0.752393	0.544099	1.04043	0.0853731	0	0.646342	0.693175	g__Faecalitalea	FE Summary	0.223015	crc
1.28322	0.961023	1.71343	0.0909406	47.3197	1.89824	0.0770604	g__Family_XIII_AD3011_group	FE Summary	0.228243	crc
0.997035	0.729938	1.36187	0.985109	0	0.939585	0.464995	g__Family_XIII_UCG-001	FE Summary	0.985109	crc
1.01899	0.747204	1.38964	0.905384	50.9165	2.03735	0.0571526	g__Fournierella	FE Summary	0.927113	crc
1.47905	1.11231	1.96672	0.00710132	0	0.969854	0.443754	g__Fusicatenibacter	FE Summary	0.0378737	crc
0.336944	0.236326	0.4804	1.84349e-09	0	0.912891	0.484199	g__Fusobacterium	FE Summary	2.35967e-07	crc
0.970765	0.719221	1.31029	0.846254	4.53646	1.04752	0.39202	g__GCA-900066225	FE Summary	0.895211	crc
0.885654	0.664085	1.18115	0.408457	0	0.94822	0.458876	g__GCA-900066575	FE Summary	0.593189	crc
0.687895	0.435913	1.08554	0.107979	0	0.745923	0.612604	g__GCA-900066755	FE Summary	0.25595	crc
1.38342	1.03648	1.84648	0.0275817	32.5902	1.48346	0.179235	g__gut_metagenome	FE Summary	0.110327	crc
0.838852	0.615666	1.14295	0.265541	0	0.695569	0.653222	g__Holdemanella	FE Summary	0.441418	crc
0.624666	0.445686	0.875521	0.00630023	0	0.834588	0.542848	g__Howardella	FE Summary	0.0350621	crc
0.819707	0.568468	1.18199	0.287046	70.3196	3.36922	0.00253524	g__Hydrogenoanaerobacterium	FE Summary	0.459273	crc
1.33425	0.998898	1.78218	0.0508794	0	0.323218	0.925195	g__Intestinibacter	FE Summary	0.176015	crc
0.768578	0.571364	1.03386	0.0818884	0	0.927371	0.473728	g__Intestinimonas	FE Summary	0.218369	crc
0.771433	0.578735	1.02829	0.0767754	63.7665	2.75988	0.0110471	g__Lachnoclostridium	FE Summary	0.214959	crc
1.63678	1.2288	2.18021	0.000755717	36.2377	1.56832	0.151801	g__Lachnospira	FE Summary	0.00967317	crc
1.13097	0.849056	1.50648	0.40015	60.8091	2.55161	0.0179802	g__Lachnospiraceae_FCS020_group	FE Summary	0.588726	crc
1.49684	1.12401	1.99333	0.00578261	49.6513	1.98615	0.0638487	g__Lachnospiraceae_ND3007_group	FE Summary	0.0336443	crc
1.30722	0.981958	1.74022	0.0664704	25.4544	1.34146	0.234552	g__Lachnospiraceae_NK4A136_group	FE Summary	0.211269	crc
2.34966	1.74314	3.16722	2.05126e-08	56.2855	2.28757	0.0328584	g__Lachnospiraceae_UCG-001	FE Summary	1.31281e-06	crc
1.29809	0.971187	1.73503	0.0779912	0	0.860633	0.522983	g__Lachnospiraceae_UCG-004	FE Summary	0.214959	crc
0.652448	0.488925	0.870661	0.00372176	14.5827	1.17072	0.318602	g__Lachnospiraceae_UCG-010	FE Summary	0.0264659	crc
0.818721	0.597962	1.12098	0.212177	0	0.263285	0.954025	g__Lactobacillus	FE Summary	0.382516	crc
1.21691	0.908834	1.62941	0.187463	37.894	1.61015	0.139678	g__Marvinbryantia	FE Summary	0.364705	crc
0.78941	0.515691	1.20842	0.276364	49.8298	1.99322	0.0628832	g__Megasphaera	FE Summary	0.450772	crc
0.820558	0.597536	1.12682	0.221659	0	0.53703	0.780488	g__metagenome	FE Summary	0.39406	crc
0.568983	0.405421	0.798532	0.00111019	0	0.683171	0.663277	g__Mogibacterium	FE Summary	0.011697	crc
0.778497	0.583676	1.03834	0.0883988	0	0.866204	0.518778	g__Negativibacillus	FE Summary	0.226301	crc
0.812432	0.60931	1.08327	0.157039	61.8694	2.62257	0.0152468	g__Odoribacter	FE Summary	0.329525	crc
0.621908	0.466674	0.82878	0.00118798	33.8685	1.51214	0.169524	g__Oscillibacter	FE Summary	0.011697	crc
0.894256	0.642677	1.24432	0.507272	0	0.955164	0.45399	g__Oscillospira	FE Summary	0.663406	crc
0.802959	0.603493	1.06835	0.132023	43.7267	1.77704	0.0993928	g__Parabacteroides	FE Summary	0.301766	crc
0.975059	0.722487	1.31593	0.868848	0	0.346622	0.912222	g__Paraprevotella	FE Summary	0.911578	crc
1.23755	0.929988	1.64682	0.143728	45.2028	1.82491	0.0899509	g__Parasutterella	FE Summary	0.311816	crc
1.06726	0.802497	1.41936	0.654551	0	0.569786	0.754751	g__Phascolarctobacterium	FE Summary	0.790402	crc
0.904836	0.635762	1.28779	0.578653	0	0.569451	0.755016	g__Phocea	FE Summary	0.719103	crc
1.07053	0.636651	1.80009	0.797158	0	0.573943	0.75145	g__Prevotella_2	FE Summary	0.879623	crc
0.536489	0.385316	0.746971	0.000226475	0	0.967424	0.445438	g__Prevotella_7	FE Summary	0.00414125	crc
0.921541	0.681844	1.2455	0.594999	5.92046	1.06293	0.382248	g__Prevotella_9	FE Summary	0.725332	crc
1.37696	0.850937	2.22816	0.1927	0	0.525374	0.78951	g__Prevotellaceae_NK3B31_group	FE Summary	0.364705	crc
0.818428	0.563628	1.18842	0.292392	0	0.33923	0.916416	g__Rikenellaceae_RC9_gut_group	FE Summary	0.462051	crc
1.78727	1.3342	2.3942	9.90385e-05	0	0.69731	0.651811	g__Romboutsia	FE Summary	0.00237573	crc
1.59131	1.19679	2.11588	0.00139448	0	0.40936	0.873341	g__Roseburia	FE Summary	0.0127495	crc
1.07167	0.746109	1.53929	0.707916	0	0.786069	0.580665	g__Ruminiclostridium	FE Summary	0.825245	crc
0.616058	0.418708	0.906425	0.0139476	0	0.987944	0.431342	g__Ruminiclostridium_1	FE Summary	0.0686651	crc
1.20369	0.904959	1.60104	0.202732	0	0.622949	0.712123	g__Ruminiclostridium_5	FE Summary	0.376083	crc
1.08544	0.814856	1.44586	0.575208	44.1926	1.79188	0.0963748	g__Ruminiclostridium_6	FE Summary	0.719103	crc
0.963221	0.725723	1.27844	0.795314	0	0.469086	0.831741	g__Ruminiclostridium_9	FE Summary	0.879623	crc
0.820258	0.616948	1.09056	0.172756	51.7969	2.07455	0.0527019	g__Ruminococcaceae_NK4A214_group	FE Summary	0.345512	crc
0.979433	0.736964	1.30168	0.886132	35.1347	1.54166	0.160002	g__Ruminococcaceae_UCG-002	FE Summary	0.922154	crc
1.03048	0.773687	1.3725	0.837325	47.534	1.906	0.075801	g__Ruminococcaceae_UCG-003	FE Summary	0.893529	crc
0.745219	0.560989	0.989951	0.0423898	0	0.488343	0.817573	g__Ruminococcaceae_UCG-004	FE Summary	0.155032	crc
1.1146	0.83875	1.48116	0.454546	46.7748	1.87881	0.0803008	g__Ruminococcaceae_UCG-005	FE Summary	0.625612	crc
1.17182	0.87982	1.56074	0.278211	0	0.873893	0.513001	g__Ruminococcaceae_UCG-010	FE Summary	0.450772	crc
1.53296	1.15184	2.04019	0.00339756	0	0.547695	0.772166	g__Ruminococcaceae_UCG-013	FE Summary	0.0261427	crc
1.52265	1.1424	2.02947	0.00412941	45.8036	1.84514	0.0862116	g__Ruminococcaceae_UCG-014	FE Summary	0.0278192	crc
1.79439	1.34673	2.39085	6.52429e-05	14.6616	1.17181	0.318005	g__Ruminococcus_1	FE Summary	0.00208777	crc
1.08215	0.813814	1.43897	0.587131	40.4069	1.67805	0.121806	g__Ruminococcus_2	FE Summary	0.722623	crc
0.825625	0.593231	1.14906	0.255897	5.88408	1.06252	0.382506	g__Sellimonas	FE Summary	0.436731	crc
1.16975	0.866321	1.57946	0.306138	0	0.82146	0.552982	g__Streptococcus	FE Summary	0.468599	crc
1.23709	0.930755	1.64424	0.142748	35.8079	1.55782	0.154986	g__Subdoligranulum	FE Summary	0.311816	crc
0.643169	0.365546	1.13164	0.125774	0	0.713532	0.638682	g__Succinivibrio	FE Summary	0.292711	crc
0.903658	0.675027	1.20973	0.496074	51.5569	2.06428	0.0538978	g__Sutterella	FE Summary	0.661432	crc
1.22975	0.900757	1.6789	0.19293	0	0.69855	0.650806	g__Turicibacter	FE Summary	0.364705	crc
0.908099	0.648538	1.27154	0.574611	0	0.472305	0.829395	g__Tyzzerella	FE Summary	0.719103	crc
1.2352	0.85365	1.78728	0.26248	0	0.996292	0.425687	g__Tyzzerella_3	FE Summary	0.441418	crc
0.734028	0.55027	0.979149	0.0354399	24.5019	1.32454	0.241996	g__UBA1819	FE Summary	0.137464	crc
1.15897	0.766511	1.75238	0.484302	0	0.950246	0.457448	g__un_f__Barnesiellaceae	FE Summary	0.652533	crc
1.25021	0.931989	1.67709	0.136223	0	0.650904	0.689473	g__un_f__Christensenellaceae	FE Summary	0.305904	crc
0.990902	0.70893	1.38503	0.957339	28.9221	1.40691	0.207512	g__un_f__Clostridiales_vadinBB60_group	FE Summary	0.964877	crc
1.04508	0.764793	1.42809	0.781951	0	0.361213	0.903689	g__un_f__Coriobacteriales_Incertae_Sedis	FE Summary	0.87798	crc
0.871833	0.62391	1.21827	0.42172	16.2423	1.19392	0.30599	g__un_f__Eggerthellaceae	FE Summary	0.593189	crc
0.934129	0.634585	1.37507	0.729781	49.1795	1.96771	0.066433	g__un_f__Flavobacteriaceae	FE Summary	0.841549	crc
1.38604	1.04179	1.84404	0.0250253	32.9725	1.49193	0.176321	g__un_f__Lachnospiraceae	FE Summary	0.10333	crc
1.11061	0.767792	1.60649	0.577523	0	0.586691	0.741288	g__un_f__Muribaculaceae	FE Summary	0.719103	crc
0.916669	0.580258	1.44812	0.709195	48.9429	1.95859	0.0677468	g__un_f__Prevotellaceae	FE Summary	0.825245	crc
0.828273	0.623397	1.10048	0.19375	34.8698	1.53539	0.161985	g__un_f__Ruminococcaceae	FE Summary	0.364705	crc
1.25035	0.731728	2.13654	0.413742	0	0.414367	0.870009	g__un_o__Gastranaerophilales	FE Summary	0.593189	crc
1.53394	1.08644	2.16576	0.0150549	0	0.807243	0.564042	g__un_o__Mollicutes_RF39	FE Summary	0.0713714	crc
1.76616	0.98514	3.16638	0.0561719	26.0999	1.35318	0.255107	g__[Bacteroides]_pectinophilus_group	FE Summary	0.735341	advadn
0.999471	0.770832	1.29593	0.996813	0	0.641215	0.588405	g__[Eubacterium]_coprostanoligenes_group	FE Summary	0.996813	advadn
1.41044	1.08435	1.8346	0.0103591	0	0.460186	0.710098	g__[Eubacterium]_eligens_group	FE Summary	0.2721	advadn
0.860256	0.58139	1.27288	0.45146	54.8139	2.21307	0.0843314	g__[Eubacterium]_hallii_group	FE Summary	0.901179	advadn
0.913478	0.669067	1.24717	0.568926	0	0.0802247	0.97077	g__[Eubacterium]_ruminantium_group	FE Summary	0.901179	advadn
1.15265	0.888777	1.49486	0.284154	0	0.785249	0.501925	g__[Eubacterium]_ventriosum_group	FE Summary	0.901179	advadn
1.47199	1.13221	1.91376	0.00388641	20.5908	1.2593	0.286467	g__[Eubacterium]_xylanophilum_group	FE Summary	0.268881	advadn
1.15261	0.888101	1.49589	0.285619	26.4373	1.35938	0.253148	g__[Ruminococcus]_gauvreauii_group	FE Summary	0.901179	advadn
1.01327	0.770816	1.33199	0.924731	7.37145	1.07958	0.35626	g__[Ruminococcus]_gnavus_group	FE Summary	0.974463	advadn
0.70022	0.539319	0.909124	0.00746891	5.88634	1.06254	0.36359	g__[Ruminococcus]_torques_group	FE Summary	0.268881	advadn
0.895119	0.61104	1.31127	0.569495	0	0.989463	0.396525	g__Acidaminococcus	FE Summary	0.901179	advadn
1.05152	0.810547	1.36413	0.70522	20.4891	1.25769	0.287035	g__Agathobacter	FE Summary	0.953793	advadn
0.783112	0.564099	1.08716	0.1441	0	0.213743	0.886933	g__Akkermansia	FE Summary	0.895824	advadn
0.968287	0.746844	1.25539	0.807815	0	0.592941	0.619554	g__Alistipes	FE Summary	0.953793	advadn
1.01196	0.65248	1.5695	0.95765	42.8228	1.74895	0.154589	g__Alloprevotella	FE Summary	0.978026	advadn
0.771237	0.491549	1.21006	0.258355	0	0.614589	0.605458	g__Anaerofustis	FE Summary	0.901179	advadn
1.46981	0.720587	2.99802	0.289621	0	0.485562	0.692303	g__Anaeroplasma	FE Summary	0.901179	advadn
1.48484	1.13968	1.93455	0.00340541	64.398	2.80883	0.0379728	g__Anaerostipes	FE Summary	0.268881	advadn
1.20353	0.872735	1.6597	0.258557	7.31312	1.0789	0.35655	g__Anaerotruncus	FE Summary	0.901179	advadn
1.33109	0.486448	3.64233	0.577623	0	0.437271	0.72633	g__Bacteroidales_bacterium_55_9	FE Summary	0.904106	advadn
0.913778	0.704413	1.18537	0.497055	29.8686	1.42589	0.232999	g__Bacteroides	FE Summary	0.901179	advadn
1.20888	0.930847	1.56995	0.154864	0	0.932967	0.423681	g__Barnesiella	FE Summary	0.895824	advadn
1.13398	0.759122	1.69394	0.539186	0	0.816026	0.484748	g__Bifidobacterium	FE Summary	0.901179	advadn
0.914455	0.703529	1.18862	0.503865	75.7853	4.12973	0.00616219	g__Blautia	FE Summary	0.901179	advadn
1.08097	0.810459	1.44178	0.596219	63.6958	2.7545	0.0408683	g__Butyricicoccus	FE Summary	0.904297	advadn
0.956831	0.732649	1.24961	0.745954	0	0.397678	0.754676	g__Butyricimonas	FE Summary	0.953793	advadn
1.14358	0.805165	1.62424	0.453588	0	0.429555	0.731827	g__Butyrivibrio	FE Summary	0.901179	advadn
1.20323	0.829501	1.74534	0.329602	31.743	1.46505	0.221835	g__CAG-352	FE Summary	0.901179	advadn
0.603652	0.204874	1.77864	0.359923	0	0.0588707	0.981274	g__CAG-873	FE Summary	0.901179	advadn
0.806835	0.336145	1.93662	0.630902	6.29537	1.06718	0.361582	g__Campylobacter	FE Summary	0.906404	advadn
0.742238	0.54062	1.01905	0.0652878	0.0838244	1.00084	0.391237	g__Candidatus_Soleaferrea	FE Summary	0.783454	advadn
0.859841	0.583851	1.26629	0.444524	0	0.167833	0.918122	g__Candidatus_Stoquefichus	FE Summary	0.901179	advadn
1.27756	0.830141	1.96612	0.265442	60.5072	2.53211	0.0551346	g__Caproiciproducens	FE Summary	0.901179	advadn
0.767515	0.51538	1.143	0.192851	60.3157	2.51989	0.0560449	g__Catenibacterium	FE Summary	0.895824	advadn
1.24675	0.960956	1.61754	0.0968815	0	0.819117	0.483048	g__Christensenellaceae_R-7_group	FE Summary	0.871934	advadn
0.736018	0.4554	1.18955	0.21082	0	0.464512	0.707051	g__Cloacibacillus	FE Summary	0.901179	advadn
1.36222	0.925539	2.00494	0.116982	0	0.179826	0.910136	g__Clostridiales_bacterium_enrichment_culture_clone_06-1235251-67	FE Summary	0.895824	advadn
1.09508	0.840774	1.42631	0.500525	0	0.793278	0.4974	g__Clostridium_sensu_stricto_1	FE Summary	0.901179	advadn
0.984838	0.63875	1.51844	0.944861	28.4332	1.3973	0.241475	g__Clostridium_sp__K4410_MGS-306	FE Summary	0.974463	advadn
0.895765	0.683565	1.17384	0.424862	0	0.721742	0.53883	g__Collinsella	FE Summary	0.901179	advadn
1.12232	0.836268	1.50623	0.442018	26.2288	1.35554	0.254359	g__Coprobacter	FE Summary	0.901179	advadn
0.828484	0.638028	1.07579	0.158011	0	0.88606	0.447381	g__Coprococcus_1	FE Summary	0.895824	advadn
1.1652	0.872946	1.55529	0.299406	0	0.249464	0.861767	g__Coprococcus_2	FE Summary	0.901179	advadn
0.739673	0.569937	0.959958	0.0233771	0	0.992724	0.395003	g__Coprococcus_3	FE Summary	0.480901	advadn
1.09177	0.717408	1.66149	0.681935	0	0.965684	0.407772	g__Defluviitaleaceae_UCG-011	FE Summary	0.938149	advadn
1.04853	0.778374	1.41245	0.75524	0	0.515983	0.671249	g__Dialister	FE Summary	0.953793	advadn
0.901811	0.694705	1.17066	0.437543	53.7658	2.1629	0.0901089	g__Dorea	FE Summary	0.901179	advadn
1.20913	0.884296	1.6533	0.234181	25.5612	1.34338	0.258226	g__DTU089	FE Summary	0.901179	advadn
1.01552	0.736682	1.3999	0.925082	16.9694	1.20438	0.306384	g__Eggerthella	FE Summary	0.974463	advadn
0.962196	0.723566	1.27953	0.791011	0	0.537012	0.65689	g__Eisenbergiella	FE Summary	0.953793	advadn
1.13983	0.200305	6.48613	0.882719	0	0.0983241	0.960971	g__Elusimicrobium	FE Summary	0.972877	advadn
1.07648	0.686051	1.68911	0.748487	0	0.297011	0.827591	g__Enterococcus	FE Summary	0.953793	advadn
1.14589	0.870392	1.5086	0.331738	0	0.458286	0.711439	g__Erysipelatoclostridium	FE Summary	0.901179	advadn
0.917827	0.706014	1.19319	0.521822	45.1344	1.82264	0.140571	g__Erysipelotrichaceae_UCG-003	FE Summary	0.901179	advadn
0.89313	0.667759	1.19456	0.446209	0	0.271595	0.845928	g__Escherichia-Shigella	FE Summary	0.901179	advadn
1.04704	0.807414	1.35779	0.728822	0	0.935428	0.422466	g__Faecalibacterium	FE Summary	0.953793	advadn
0.785867	0.582884	1.05954	0.113965	0	0.660786	0.576077	g__Faecalitalea	FE Summary	0.895824	advadn
1.0162	0.778427	1.3266	0.905937	40.0581	1.66828	0.171443	g__Family_XIII_AD3011_group	FE Summary	0.974463	advadn
0.873256	0.620488	1.22899	0.436972	33.544	1.50476	0.211021	g__Family_XIII_UCG-001	FE Summary	0.901179	advadn
0.8108	0.61311	1.07223	0.14133	0	0.702109	0.550634	g__Fournierella	FE Summary	0.895824	advadn
1.10989	0.855567	1.43981	0.432343	0	0.600743	0.61445	g__Fusicatenibacter	FE Summary	0.901179	advadn
1.39308	0.891289	2.17737	0.145699	0	0.281802	0.838578	g__Fusobacterium	FE Summary	0.895824	advadn
1.09324	0.813864	1.46852	0.553801	13.9188	1.16169	0.322702	g__GCA-900066225	FE Summary	0.901179	advadn
1.20493	0.920334	1.57753	0.175078	0	0.631338	0.594693	g__GCA-900066575	FE Summary	0.895824	advadn
1.31859	0.771926	2.25241	0.311358	34.5667	1.52827	0.204848	g__GCA-900066755	FE Summary	0.901179	advadn
1.2271	0.943608	1.59575	0.126787	0	0.493954	0.686463	g__gut_metagenome	FE Summary	0.895824	advadn
1.03979	0.758943	1.42457	0.808075	64.8945	2.84855	0.0359831	g__Holdemanella	FE Summary	0.953793	advadn
0.772192	0.524764	1.13628	0.189616	0	0.463172	0.707994	g__Howardella	FE Summary	0.895824	advadn
1.44689	0.903444	2.31725	0.124199	0	0.669292	0.570774	g__Hydrogenoanaerobacterium	FE Summary	0.895824	advadn
1.26512	0.965155	1.65832	0.088547	0	0.658236	0.577673	g__Intestinibacter	FE Summary	0.850051	advadn
0.947835	0.695326	1.29204	0.73465	19.2414	1.23826	0.293956	g__Intestinimonas	FE Summary	0.953793	advadn
0.84131	0.648787	1.09096	0.19247	0	0.460871	0.709615	g__Lachnoclostridium	FE Summary	0.895824	advadn
1.4017	1.07929	1.82043	0.0113375	0	0.981699	0.400168	g__Lachnospira	FE Summary	0.2721	advadn
0.944647	0.725178	1.23054	0.672929	35.5291	1.55109	0.19902	g__Lachnospiraceae_FCS020_group	FE Summary	0.938149	advadn
0.977444	0.754081	1.26697	0.86316	0	0.0984482	0.960902	g__Lachnospiraceae_ND3007_group	FE Summary	0.972877	advadn
0.904236	0.69673	1.17354	0.449151	48.1737	1.92952	0.122362	g__Lachnospiraceae_NK4A136_group	FE Summary	0.901179	advadn
1.1096	0.721002	1.70765	0.636339	0	0.937987	0.421207	g__Lachnospiraceae_NK4B4_group	FE Summary	0.906404	advadn
1.34361	1.01905	1.77155	0.0362855	0	0.419859	0.738754	g__Lachnospiraceae_UCG-001	FE Summary	0.653138	advadn
0.966179	0.739554	1.26225	0.800828	47.5419	1.90628	0.126119	g__Lachnospiraceae_UCG-004	FE Summary	0.953793	advadn
0.854856	0.65815	1.11035	0.239835	23.8724	1.31358	0.267934	g__Lachnospiraceae_UCG-010	FE Summary	0.901179	advadn
0.904886	0.598562	1.36797	0.635503	0	0.856363	0.462935	g__Lactobacillus	FE Summary	0.906404	advadn
1.10837	0.846164	1.45182	0.455022	0	0.22577	0.878527	g__Marvinbryantia	FE Summary	0.901179	advadn
1.08509	0.645395	1.82435	0.758027	50.0017	2.00007	0.111601	g__Megasphaera	FE Summary	0.953793	advadn
0.881423	0.545741	1.42358	0.605834	14.7665	1.17325	0.318211	g__Merdibacter	FE Summary	0.904297	advadn
1.11551	0.796935	1.56144	0.524065	0	0.646146	0.585282	g__metagenome	FE Summary	0.901179	advadn
0.54684	0.355117	0.84207	0.0061372	38.4316	1.62421	0.181365	g__Mogibacterium	FE Summary	0.268881	advadn
0.879709	0.673353	1.1493	0.34738	53.0736	2.131	0.0939798	g__Negativibacillus	FE Summary	0.901179	advadn
0.925344	0.712913	1.20107	0.559834	57.0106	2.32615	0.0725874	g__Odoribacter	FE Summary	0.901179	advadn
0.925044	0.711853	1.20208	0.559946	37.8519	1.60906	0.184898	g__Oscillibacter	FE Summary	0.901179	advadn
1.13835	0.804048	1.61166	0.465086	40.0642	1.66845	0.171405	g__Oscillospira	FE Summary	0.901179	advadn
1.14683	0.88391	1.48794	0.302467	41.4202	1.70707	0.163133	g__Parabacteroides	FE Summary	0.901179	advadn
1.15565	0.854254	1.56339	0.348108	0	0.10245	0.95864	g__Paraprevotella	FE Summary	0.901179	advadn
1.12195	0.862077	1.46016	0.392019	61.9523	2.62828	0.0484526	g__Parasutterella	FE Summary	0.901179	advadn
1.0271	0.790835	1.33395	0.841104	0	0.407483	0.747625	g__Phascolarctobacterium	FE Summary	0.967073	advadn
1.05697	0.694266	1.60917	0.796118	72.2523	3.6039	0.0127889	g__Phocea	FE Summary	0.953793	advadn
0.997578	0.555263	1.79224	0.993529	41.5605	1.71117	0.162277	g__Prevotella_2	FE Summary	0.996813	advadn
1.03876	0.716904	1.50511	0.84072	0	0.442905	0.722326	g__Prevotella_7	FE Summary	0.967073	advadn
1.10207	0.815538	1.48926	0.526974	26.7431	1.36506	0.251369	g__Prevotella_9	FE Summary	0.901179	advadn
0.721169	0.415053	1.25306	0.246185	33.2472	1.49806	0.212809	g__Prevotellaceae_NK3B31_group	FE Summary	0.901179	advadn
0.658575	0.254774	1.70237	0.388693	0	0.587961	0.622826	g__Rikenella	FE Summary	0.901179	advadn
0.696618	0.464584	1.04454	0.0802685	27.1461	1.37261	0.249019	g__Rikenellaceae_RC9_gut_group	FE Summary	0.849406	advadn
1.11758	0.856684	1.45792	0.412478	0	0.944473	0.418028	g__Romboutsia	FE Summary	0.901179	advadn
1.08411	0.832852	1.41117	0.548282	79.8445	4.96141	0.00191829	g__Roseburia	FE Summary	0.901179	advadn
0.942422	0.637514	1.39316	0.766192	0	0.81473	0.485462	g__Ruminiclostridium	FE Summary	0.953793	advadn
1.04373	0.677313	1.60836	0.846189	0	0.803587	0.491635	g__Ruminiclostridium_1	FE Summary	0.967073	advadn
0.882243	0.679043	1.14625	0.348232	3.90485	1.04064	0.373209	g__Ruminiclostridium_5	FE Summary	0.901179	advadn
1.13583	0.875001	1.4744	0.338665	0	0.79625	0.495732	g__Ruminiclostridium_6	FE Summary	0.901179	advadn
0.998722	0.7691	1.2969	0.992348	33.6477	1.50711	0.210397	g__Ruminiclostridium_9	FE Summary	0.996813	advadn
1.08346	0.832783	1.40959	0.550478	15.3645	1.18154	0.315022	g__Ruminococcaceae_NK4A214_group	FE Summary	0.901179	advadn
1.16328	0.896084	1.51015	0.255994	22.1207	1.28404	0.277882	g__Ruminococcaceae_UCG-002	FE Summary	0.901179	advadn
0.862737	0.664036	1.1209	0.268963	0	0.781825	0.503865	g__Ruminococcaceae_UCG-003	FE Summary	0.901179	advadn
1.11229	0.857403	1.44296	0.422889	0	0.437183	0.726392	g__Ruminococcaceae_UCG-004	FE Summary	0.901179	advadn
1.26106	0.970505	1.63859	0.0825812	0	0.824439	0.480133	g__Ruminococcaceae_UCG-005	FE Summary	0.849406	advadn
1.11587	0.860445	1.44712	0.408439	0	0.172914	0.914755	g__Ruminococcaceae_UCG-010	FE Summary	0.901179	advadn
0.98418	0.759014	1.27614	0.904242	0	0.262757	0.85227	g__Ruminococcaceae_UCG-013	FE Summary	0.974463	advadn
1.29045	0.994563	1.67437	0.0549922	0	0.377872	0.768966	g__Ruminococcaceae_UCG-014	FE Summary	0.735341	advadn
1.3054	1.00538	1.69494	0.045475	8.3474	1.09108	0.351386	g__Ruminococcus_1	FE Summary	0.7276	advadn
0.990528	0.760915	1.28943	0.943608	79.1618	4.79889	0.00241207	g__Ruminococcus_2	FE Summary	0.974463	advadn
1.05514	0.736822	1.51099	0.769533	0	0.302394	0.823695	g__Sellimonas	FE Summary	0.953793	advadn
1.02573	0.742105	1.41777	0.877722	61.2539	2.58091	0.0516392	g__Streptococcus	FE Summary	0.972877	advadn
0.837887	0.64575	1.08719	0.183218	47.0062	1.88701	0.129318	g__Subdoligranulum	FE Summary	0.895824	advadn
0.971478	0.41126	2.29482	0.947395	24.1171	1.31782	0.266533	g__Succinivibrio	FE Summary	0.974463	advadn
0.907168	0.695998	1.18241	0.471135	49.9536	1.99815	0.111881	g__Sutterella	FE Summary	0.901179	advadn
0.81582	0.207583	3.20624	0.770664	0	0.30548	0.821459	g__Synergistes	FE Summary	0.953793	advadn
0.963924	0.694082	1.33867	0.826435	46.4057	1.86587	0.132915	g__Turicibacter	FE Summary	0.967073	advadn
0.963357	0.717013	1.29434	0.804329	59.8244	2.48907	0.058407	g__Tyzzerella	FE Summary	0.953793	advadn
0.824081	0.554892	1.22386	0.337628	13.4531	1.15544	0.325155	g__Tyzzerella_3	FE Summary	0.901179	advadn
1.08221	0.829839	1.41134	0.559769	0	0.591433	0.620544	g__UBA1819	FE Summary	0.901179	advadn
1.38535	0.288219	6.65885	0.684067	0	0.269802	0.847216	g__un_c__Alphaproteobacteria	FE Summary	0.938149	advadn
1.06882	0.683302	1.67183	0.770618	0	0.849496	0.466592	g__un_f__Barnesiellaceae	FE Summary	0.953793	advadn
0.92482	0.686137	1.24653	0.607854	0	0.146945	0.931684	g__un_f__Christensenellaceae	FE Summary	0.904297	advadn
1.3475	0.878477	2.06693	0.171819	0	0.323265	0.80856	g__un_f__Clostridiales_vadinBB60_group	FE Summary	0.895824	advadn
0.896305	0.651473	1.23315	0.501249	2.86056	1.02945	0.378204	g__un_f__Coriobacteriales_Incertae_Sedis	FE Summary	0.901179	advadn
0.926175	0.670288	1.27975	0.642036	0	0.845375	0.468798	g__un_f__Eggerthellaceae	FE Summary	0.906404	advadn
1.03268	0.693208	1.5384	0.874353	36.2936	1.5697	0.19438	g__un_f__Flavobacteriaceae	FE Summary	0.972877	advadn
0.981018	0.756558	1.27207	0.885048	0	0.566954	0.636742	g__un_f__Lachnospiraceae	FE Summary	0.972877	advadn
1.10002	0.745785	1.62251	0.630702	0	0.295566	0.828636	g__un_f__Muribaculaceae	FE Summary	0.906404	advadn
0.959499	0.469017	1.96291	0.909863	0	0.288895	0.833459	g__un_f__Prevotellaceae	FE Summary	0.974463	advadn
1.07416	0.827187	1.39487	0.591493	30.57	1.4403	0.228833	g__un_f__Ruminococcaceae	FE Summary	0.904297	advadn
0.771066	0.484112	1.22811	0.273632	0	0.574676	0.631605	g__un_o__Coriobacteriales	FE Summary	0.901179	advadn
0.97896	0.557882	1.71786	0.940921	15.6868	1.18605	0.313297	g__un_o__Gastranaerophilales	FE Summary	0.974463	advadn
1.13445	0.779857	1.65026	0.509465	0	0.357928	0.783406	g__un_o__Izimaplasmatales	FE Summary	0.901179	advadn
1.09085	0.781626	1.52241	0.609144	0	0.294956	0.829078	g__un_o__Mollicutes_RF39	FE Summary	0.904297	advadn
1.40298	0.503541	3.90901	0.517212	0	0.70326	0.549937	g__un_o__Rhodospirillales	FE Summary	0.901179	advadn
0.713418	0.36415	1.39768	0.325031	0	0.55762	0.642985	g__[Bacteroides]_pectinophilus_group	FE Summary	0.997237	adn
1.58083	1.03305	2.41907	0.0348787	0	0.465806	0.70614	g__[Clostridium]_innocuum_group	FE Summary	0.595101	adn
0.846734	0.567772	1.26276	0.414571	0	0.464586	0.706999	g__[Eubacterium]_brachy_group	FE Summary	0.997237	adn
1.17747	0.792114	1.75029	0.419253	45.9744	1.85097	0.135508	g__[Eubacterium]_coprostanoligenes_group	FE Summary	0.997237	adn
0.887984	0.597826	1.31897	0.556189	53.3319	2.14279	0.0925305	g__[Eubacterium]_eligens_group	FE Summary	0.997237	adn
1.73324	1.16014	2.58944	0.00724913	30.0102	1.42878	0.232159	g__[Eubacterium]_hallii_group	FE Summary	0.478421	adn
1.00275	0.649227	1.54879	0.990111	0	0.674534	0.567523	g__[Eubacterium]_nodatum_group	FE Summary	0.997237	adn
0.943504	0.487375	1.82652	0.863005	0	0.26713	0.849135	g__[Eubacterium]_oxidoreducens_group	FE Summary	0.997237	adn
0.718662	0.462081	1.11772	0.142623	69.2733	3.2545	0.0206873	g__[Eubacterium]_ruminantium_group	FE Summary	0.997237	adn
1.09959	0.221937	5.4479	0.907438	0	0.255509	0.857455	g__[Eubacterium]_saphenum_group	FE Summary	0.997237	adn
1.04487	0.704142	1.55046	0.827464	0	0.686256	0.560299	g__[Eubacterium]_ventriosum_group	FE Summary	0.997237	adn
1.09508	0.738243	1.6244	0.651651	0	0.554406	0.645142	g__[Eubacterium]_xylanophilum_group	FE Summary	0.997237	adn
1.11462	0.748989	1.65875	0.592653	0	0.65022	0.58271	g__[Ruminococcus]_gauvreauii_group	FE Summary	0.997237	adn
0.986517	0.663907	1.46589	0.94644	43.9037	1.78265	0.148022	g__[Ruminococcus]_gnavus_group	FE Summary	0.997237	adn
1.30471	0.880217	1.93391	0.185311	0	0.181433	0.909057	g__[Ruminococcus]_torques_group	FE Summary	0.997237	adn
1.13854	0.333218	3.89015	0.836039	1.86568	1.01901	0.382915	g__Abiotrophia	FE Summary	0.997237	adn
1.22222	0.700807	2.13159	0.479476	0	0.503722	0.679695	g__Acetanaerobacterium	FE Summary	0.997237	adn
0.82239	0.433698	1.55944	0.549201	0	0.823683	0.480546	g__Acetitomaculum	FE Summary	0.997237	adn
0.761272	0.479069	1.20971	0.248378	0	0.4196	0.738939	g__Acidaminococcus	FE Summary	0.997237	adn
0.926302	0.454066	1.88967	0.833312	0	0.655014	0.579694	g__Acinetobacter	FE Summary	0.997237	adn
1.29569	0.861235	1.94931	0.213835	0	0.0435748	0.987911	g__Actinomyces	FE Summary	0.997237	adn
1.23618	0.77655	1.96787	0.371405	54.2916	2.18778	0.0871974	g__Adlercreutzia	FE Summary	0.997237	adn
0.704494	0.148818	3.33503	0.658804	0	0.194542	0.90017	g__Aeromonas	FE Summary	0.997237	adn
1.05297	0.709565	1.56256	0.797739	22.3286	1.28748	0.276708	g__Agathobacter	FE Summary	0.997237	adn
1.53421	1.03292	2.27878	0.0339707	0	0.169677	0.916903	g__Akkermansia	FE Summary	0.595101	adn
0.601671	0.402752	0.898835	0.0131104	62.219	2.64684	0.0472574	g__Alistipes	FE Summary	0.478421	adn
0.515781	0.303069	0.877787	0.014669	0	0.0420186	0.988537	g__Allisonella	FE Summary	0.478421	adn
0.785712	0.46188	1.33659	0.373638	30.7835	1.44474	0.227562	g__Alloprevotella	FE Summary	0.997237	adn
0.869852	0.276571	2.7358	0.811496	27.145	1.37259	0.249025	g__Alloscardovia	FE Summary	0.997237	adn
1.65514	0.713212	3.84108	0.24075	0	0.531218	0.66083	g__Anaerococcus	FE Summary	0.997237	adn
0.93473	0.584479	1.49487	0.778136	0	0.330393	0.803386	g__Anaerofilum	FE Summary	0.997237	adn
1.21782	0.73532	2.01694	0.443933	0	0.998191	0.392462	g__Anaerofustis	FE Summary	0.997237	adn
0.419667	0.0904936	1.94622	0.267313	0	0.277155	0.841927	g__Anaeroglobus	FE Summary	0.997237	adn
2.0056	0.84406	4.76556	0.115016	0	0.138	0.937335	g__Anaeroplasma	FE Summary	0.997237	adn
1.12651	0.760525	1.66862	0.552317	0	0.315683	0.814062	g__Anaerostipes	FE Summary	0.997237	adn
0.95714	0.636305	1.43975	0.833439	0	0.630476	0.595244	g__Anaerotruncus	FE Summary	0.997237	adn
0.771008	0.387858	1.53266	0.458174	0	0.793503	0.497273	g__Angelakisella	FE Summary	0.997237	adn
0.653572	0.253737	1.68346	0.378309	0	0.917072	0.431594	g__Asteroleplasma	FE Summary	0.997237	adn
1.22336	0.614666	2.43484	0.565908	0	0.340956	0.795719	g__Atopobium	FE Summary	0.997237	adn
0.815334	0.42953	1.54767	0.532408	57.5837	2.35759	0.0696145	g__Azospirillum_sp__47_25	FE Summary	0.997237	adn
0.579585	0.185196	1.81385	0.348746	0	0.308212	0.819479	g__Bacteroidales_bacterium_55_9	FE Summary	0.997237	adn
0.861851	0.581281	1.27785	0.459384	0	0.844418	0.469312	g__Bacteroides	FE Summary	0.997237	adn
0.509772	0.341196	0.761635	0.00100491	32.3053	1.47722	0.218467	g__Barnesiella	FE Summary	0.277356	adn
0.376926	0.0709835	2.0015	0.252046	0	0.133148	0.940357	g__Bergeyella	FE Summary	0.997237	adn
1.14027	0.768428	1.69204	0.514489	12.8759	1.14779	0.328182	g__Bifidobacterium	FE Summary	0.997237	adn
0.78308	0.524228	1.16975	0.232392	81.212	5.32254	0.00115146	g__Bilophila	FE Summary	0.997237	adn
1.2374	0.835363	1.83293	0.287961	0	0.203234	0.894208	g__Blautia	FE Summary	0.997237	adn
0.709129	0.199915	2.51539	0.59468	0	0.0473778	0.986341	g__Bulleidia	FE Summary	0.997237	adn
1.0964	0.738439	1.62789	0.648118	0.975657	1.00985	0.38709	g__Butyricicoccus	FE Summary	0.997237	adn
0.679254	0.458059	1.00726	0.0543582	0	0.109419	0.954629	g__Butyricimonas	FE Summary	0.789625	adn
0.631514	0.369196	1.08021	0.0932996	48.8872	1.95646	0.118142	g__Butyrivibrio	FE Summary	0.997237	adn
0.806247	0.502565	1.29343	0.371835	0	0.78956	0.499492	g__CAG-352	FE Summary	0.997237	adn
0.858483	0.578114	1.27482	0.449423	31.875	1.46789	0.221045	g__CAG-56	FE Summary	0.997237	adn
1.06	0.227497	4.93894	0.940843	0	0.0721666	0.974883	g__CAG-873	FE Summary	0.997237	adn
0.683489	0.307361	1.5199	0.350682	0	0.321955	0.809511	g__Campylobacter	FE Summary	0.997237	adn
0.550727	0.193302	1.56905	0.264132	0	0.580981	0.627429	g__Candidatus_Melainabacteria_bacterium_MEL_A1	FE Summary	0.997237	adn
1.30594	0.873392	1.95271	0.19345	0	0.453998	0.714467	g__Candidatus_Soleaferrea	FE Summary	0.997237	adn
1.15522	0.724812	1.84123	0.544041	0	0.533137	0.659523	g__Caproiciproducens	FE Summary	0.997237	adn
1.38668	0.844082	2.27807	0.196802	0	0.849269	0.466713	g__Catabacter	FE Summary	0.997237	adn
1.24686	0.720759	2.15699	0.430119	0	0.464895	0.706781	g__Catenibacterium	FE Summary	0.997237	adn
0.909948	0.289729	2.85786	0.87161	0	0.821007	0.482011	g__Catenisphaera	FE Summary	0.997237	adn
0.706125	0.209363	2.38157	0.574812	0	0.625377	0.59851	g__Cellulosilyticum	FE Summary	0.997237	adn
1.32367	0.277839	6.3062	0.724802	0	0.403495	0.75049	g__CHKCI001	FE Summary	0.997237	adn
1.3753	0.570884	3.31318	0.477477	0	0.0551662	0.982957	g__CHKCI002	FE Summary	0.997237	adn
1.12	0.752739	1.66644	0.576177	47.9619	1.92167	0.12362	g__Christensenellaceae_R-7_group	FE Summary	0.997237	adn
1.21427	0.706855	2.08594	0.481892	0	0.736134	0.530296	g__Cloacibacillus	FE Summary	0.997237	adn
0.885515	0.507451	1.54525	0.668641	0	0.19062	0.902843	g__Clostridiales_bacterium_enrichment_culture_clone_06-1235251-67	FE Summary	0.997237	adn
1.1845	0.798825	1.75639	0.399543	0	0.643958	0.586666	g__Clostridium_sensu_stricto_1	FE Summary	0.997237	adn
1.02988	0.436262	2.43123	0.946438	0	0.646476	0.585073	g__Clostridium_sp__CAG:306	FE Summary	0.997237	adn
0.749515	0.451532	1.24415	0.264804	0	0.572527	0.633032	g__Clostridium_sp__K4410_MGS-306	FE Summary	0.997237	adn
0.861995	0.562634	1.32064	0.495077	0	0.636142	0.591629	g__Collinsella	FE Summary	0.997237	adn
0.618763	0.415409	0.921666	0.0182155	0	0.862916	0.459466	g__Coprobacter	FE Summary	0.502747	adn
0.957784	0.645382	1.42141	0.830437	28.5167	1.39893	0.240984	g__Coprococcus_1	FE Summary	0.997237	adn
0.957243	0.646105	1.41821	0.827527	0	0.476218	0.698832	g__Coprococcus_2	FE Summary	0.997237	adn
1.09085	0.734739	1.61956	0.666274	10.8091	1.12119	0.338892	g__Coprococcus_3	FE Summary	0.997237	adn
0.800474	0.283917	2.25685	0.673884	0	0.275768	0.842926	g__Coriobacteriaceae_UCG-002	FE Summary	0.997237	adn
1.08702	0.592332	1.99485	0.787644	45.7248	1.84246	0.13701	g__Corynebacterium	FE Summary	0.997237	adn
0.594886	0.264119	1.33989	0.209948	0	0.532329	0.660073	g__Corynebacterium_1	FE Summary	0.997237	adn
1.1159	0.738491	1.68619	0.602598	0	0.938989	0.420714	g__Defluviitaleaceae_UCG-011	FE Summary	0.997237	adn
0.814213	0.544241	1.2181	0.317299	0	0.147746	0.931173	g__Desulfovibrio	FE Summary	0.997237	adn
1.054	0.710276	1.56406	0.793965	0	0.493553	0.686741	g__Dialister	FE Summary	0.997237	adn
0.808498	0.430576	1.51813	0.508432	0	0.420667	0.738175	g__Dielma	FE Summary	0.997237	adn
0.941558	0.308415	2.87448	0.91578	0	0.194027	0.900522	g__DNF00809	FE Summary	0.997237	adn
1.18907	0.802879	1.76102	0.387452	0	0.234192	0.872598	g__Dorea	FE Summary	0.997237	adn
1.2935	0.86886	1.92567	0.20495	37.8722	1.60959	0.184775	g__DTU089	FE Summary	0.997237	adn
1.20994	0.78735	1.85934	0.384666	0	0.742338	0.526647	g__Eggerthella	FE Summary	0.997237	adn
0.879244	0.591904	1.30607	0.52386	0	0.698206	0.553002	g__Eisenbergiella	FE Summary	0.997237	adn
0.927189	0.59211	1.45189	0.741103	0	0.872644	0.454354	g__Enterococcus	FE Summary	0.997237	adn
1.17174	0.727893	1.88623	0.514102	0	0.254836	0.857936	g__Enterorhabdus	FE Summary	0.997237	adn
0.53252	0.213593	1.32765	0.1764	0	0.993797	0.394503	g__Epulopiscium	FE Summary	0.997237	adn
0.950509	0.640625	1.41029	0.800932	35.9466	1.5612	0.196487	g__Erysipelatoclostridium	FE Summary	0.997237	adn
1.00136	0.675956	1.4834	0.994607	0	0.584988	0.624784	g__Erysipelotrichaceae_UCG-003	FE Summary	0.997237	adn
0.921424	0.397263	2.13718	0.848803	0	0.1845	0.90699	g__Erysipelotrichaceae_UCG-004	FE Summary	0.997237	adn
0.897961	0.60645	1.3296	0.590961	0	0.174263	0.913857	g__Escherichia-Shigella	FE Summary	0.997237	adn
1.6465	0.880267	3.07971	0.118573	0	0.192913	0.901282	g__Eubacterium	FE Summary	0.997237	adn
1.63162	0.571753	4.65618	0.360162	0	0.0971917	0.961605	g__Ezakiella	FE Summary	0.997237	adn
0.993891	0.411309	2.40165	0.98914	0	0.677284	0.565822	g__F0332	FE Summary	0.997237	adn
1.09642	0.740232	1.62401	0.646039	0	0.43835	0.725563	g__Faecalibacterium	FE Summary	0.997237	adn
0.398608	0.148306	1.07136	0.0682533	0	0.809792	0.48819	g__Faecalicoccus	FE Summary	0.941896	adn
1.11851	0.727742	1.71909	0.609556	0	0.223656	0.880011	g__Faecalitalea	FE Summary	0.997237	adn
1.52758	1.0261	2.27414	0.0369003	20.1506	1.25236	0.288919	g__Family_XIII_AD3011_group	FE Summary	0.595101	adn
0.849776	0.571169	1.26428	0.421935	2.14451	1.02192	0.381599	g__Family_XIII_UCG-001	FE Summary	0.997237	adn
0.791802	0.122754	5.10738	0.806112	0	0.125736	0.944909	g__Filifactor	FE Summary	0.997237	adn
0.792777	0.32691	1.92253	0.607409	0	0.798807	0.494301	g__Finegoldia	FE Summary	0.997237	adn
0.873752	0.588028	1.29831	0.504182	41.9422	1.72242	0.159951	g__Flavonifractor	FE Summary	0.997237	adn
1.33451	0.865014	2.05882	0.192081	11.1743	1.1258	0.337014	g__Fournierella	FE Summary	0.997237	adn
0.638957	0.11188	3.64916	0.614372	0	0.651805	0.581712	g__Fretibacterium	FE Summary	0.997237	adn
0.994414	0.671568	1.47246	0.977688	0	0.458019	0.711627	g__Fusicatenibacter	FE Summary	0.997237	adn
0.854189	0.529739	1.37736	0.517932	0	0.971228	0.405126	g__Fusobacterium	FE Summary	0.997237	adn
1.08069	0.719888	1.62232	0.708132	41.0623	1.69671	0.165316	g__GCA-900066225	FE Summary	0.997237	adn
1.37579	0.920453	2.05638	0.119768	0	0.62599	0.598117	g__GCA-900066575	FE Summary	0.997237	adn
0.966423	0.541374	1.72519	0.908037	0	0.409023	0.746519	g__GCA-900066755	FE Summary	0.997237	adn
1.11261	0.637608	1.94147	0.707174	28.0315	1.3895	0.243836	g__Gemella	FE Summary	0.997237	adn
1.02595	0.666038	1.58034	0.90749	0	0.462943	0.708155	g__Gordonibacter	FE Summary	0.997237	adn
0.835765	0.378614	1.8449	0.656988	0	0.342414	0.794661	g__Granulicatella	FE Summary	0.997237	adn
0.958833	0.647095	1.42075	0.834031	0	0.256046	0.857072	g__gut_metagenome	FE Summary	0.997237	adn
0.787768	0.528215	1.17486	0.242099	0	0.674331	0.567648	g__Haemophilus	FE Summary	0.997237	adn
0.95241	0.409482	2.2152	0.909859	0	0.655751	0.579231	g__Hafnia-Obesumbacterium	FE Summary	0.997237	adn
0.854409	0.381404	1.91402	0.702197	0	0.215161	0.885946	g__Harryflintia	FE Summary	0.997237	adn
1.3469	0.859273	2.11126	0.194079	0	0.613861	0.605928	g__Holdemanella	FE Summary	0.997237	adn
0.805937	0.540125	1.20256	0.29069	0	0.12872	0.943087	g__Holdemania	FE Summary	0.997237	adn
0.86254	0.531686	1.39927	0.549152	0	0.794595	0.49666	g__Howardella	FE Summary	0.997237	adn
1.00493	0.666879	1.51433	0.981259	35.7701	1.55691	0.197559	g__Hungatella	FE Summary	0.997237	adn
1.16076	0.698933	1.92775	0.564624	33.7673	1.50983	0.209675	g__Hydrogenoanaerobacterium	FE Summary	0.997237	adn
1.42459	0.959627	2.11483	0.0791693	0	0.638184	0.59033	g__Intestinibacter	FE Summary	0.997237	adn
1.033	0.691294	1.5436	0.87413	10.2907	1.11471	0.341547	g__Intestinimonas	FE Summary	0.997237	adn
0.618597	0.113037	3.38528	0.579692	0	0.961714	0.409675	g__Johnsonella	FE Summary	0.997237	adn
0.746396	0.213327	2.61151	0.647138	0	0.166521	0.918987	g__Lachnoanaerobaculum	FE Summary	0.997237	adn
0.854544	0.575929	1.26794	0.434936	24.2334	1.31984	0.265868	g__Lachnoclostridium	FE Summary	0.997237	adn
0.815872	0.549578	1.2112	0.31275	30.3897	1.43657	0.229905	g__Lachnospira	FE Summary	0.997237	adn
0.92125	0.619569	1.36983	0.685299	53.8843	2.16846	0.0894506	g__Lachnospiraceae_FCS020_group	FE Summary	0.997237	adn
1.00848	0.677557	1.50101	0.966824	52.5574	2.10781	0.0968921	g__Lachnospiraceae_ND3007_group	FE Summary	0.997237	adn
0.954942	0.644145	1.4157	0.818475	0	0.907515	0.43641	g__Lachnospiraceae_NK4A136_group	FE Summary	0.997237	adn
0.841225	0.480261	1.47349	0.545478	24.3961	1.32268	0.264935	g__Lachnospiraceae_NK4B4_group	FE Summary	0.997237	adn
1.06909	0.717318	1.59337	0.742812	47.9998	1.92307	0.123395	g__Lachnospiraceae_UCG-001	FE Summary	0.997237	adn
0.877174	0.487805	1.57734	0.661584	65.3601	2.88684	0.0341621	g__Lachnospiraceae_UCG-003	FE Summary	0.997237	adn
0.84708	0.570959	1.25674	0.409614	0	0.424589	0.735371	g__Lachnospiraceae_UCG-004	FE Summary	0.997237	adn
0.990661	0.639327	1.53507	0.966508	0	0.428156	0.732825	g__Lachnospiraceae_UCG-008	FE Summary	0.997237	adn
0.743894	0.501408	1.10365	0.141574	0	0.604024	0.612312	g__Lachnospiraceae_UCG-010	FE Summary	0.997237	adn
1.08889	0.727517	1.62976	0.678967	0	0.050394	0.985056	g__Lactobacillus	FE Summary	0.997237	adn
1.17562	0.761734	1.81438	0.464933	0	0.0818483	0.969922	g__Lactococcus	FE Summary	0.997237	adn
1.55447	0.486465	4.96724	0.456726	0	0.160133	0.923176	g__Leptotrichia	FE Summary	0.997237	adn
1.77244	0.880062	3.56969	0.10909	0	0.972174	0.404676	g__Leuconostoc	FE Summary	0.997237	adn
1.02939	0.389197	2.72262	0.95346	0	0.0800098	0.970882	g__Libanicoccus	FE Summary	0.997237	adn
0.444998	0.172841	1.14569	0.0933313	32.8765	1.48979	0.215038	g__Mailhella	FE Summary	0.997237	adn
0.974749	0.655097	1.45037	0.899621	61.4379	2.59322	0.0507917	g__Marvinbryantia	FE Summary	0.997237	adn
0.753019	0.370048	1.53234	0.433888	56.7883	2.31419	0.073751	g__Megamonas	FE Summary	0.997237	adn
0.990711	0.594067	1.65218	0.971469	0	0.994388	0.394228	g__Megasphaera	FE Summary	0.997237	adn
0.89031	0.544054	1.45693	0.643826	37.1597	1.59134	0.189113	g__Merdibacter	FE Summary	0.997237	adn
0.742303	0.485781	1.13428	0.168354	0	0.864538	0.45861	g__metagenome	FE Summary	0.997237	adn
0.758963	0.50889	1.13192	0.176263	55.4359	2.24396	0.0809533	g__Methanobrevibacter	FE Summary	0.997237	adn
1.08611	0.536331	2.19947	0.818515	20.4959	1.2578	0.286997	g__Methanosphaera	FE Summary	0.997237	adn
1.16684	0.527585	2.58066	0.703198	0	0.701996	0.550702	g__Mitsuokella	FE Summary	0.997237	adn
0.663843	0.12091	3.64476	0.637262	0	0.686962	0.559866	g__Mobiluncus	FE Summary	0.997237	adn
0.947422	0.594715	1.50931	0.820166	0	0.603773	0.612475	g__Mogibacterium	FE Summary	0.997237	adn
1.13101	0.741136	1.72599	0.568086	0	0.0107604	0.998472	g__Moryella	FE Summary	0.997237	adn
0.829207	0.556837	1.2348	0.356612	40.4317	1.67875	0.169163	g__Negativibacillus	FE Summary	0.997237	adn
1.20682	0.546078	2.66705	0.642189	23.7289	1.31111	0.268753	g__Neisseria	FE Summary	0.997237	adn
0.602559	0.404171	0.898326	0.0129115	19.9728	1.24957	0.289907	g__Odoribacter	FE Summary	0.478421	adn
0.90016	0.48488	1.67111	0.738969	0	0.984016	0.399078	g__Olsenella	FE Summary	0.997237	adn
0.681032	0.315647	1.46938	0.32753	54.1961	2.18322	0.0877242	g__Oribacterium	FE Summary	0.997237	adn
0.609707	0.41035	0.905916	0.0143235	0	0.824217	0.480254	g__Oscillibacter	FE Summary	0.478421	adn
0.833653	0.528842	1.31415	0.433333	0	0.609971	0.608447	g__Oscillospira	FE Summary	0.997237	adn
0.870723	0.527628	1.43692	0.588073	0	0.90272	0.438843	g__Oxalobacter	FE Summary	0.997237	adn
1.08198	0.501311	2.33522	0.840912	0	0.822327	0.481288	g__Paeniclostridium	FE Summary	0.997237	adn
0.878887	0.498684	1.54896	0.65523	0	0.937108	0.421639	g__Papillibacter	FE Summary	0.997237	adn
0.65233	0.438666	0.970064	0.034851	0	0.876455	0.452365	g__Parabacteroides	FE Summary	0.595101	adn
1.18802	0.788557	1.78984	0.409977	0	0.661454	0.575659	g__Paraprevotella	FE Summary	0.997237	adn
0.777309	0.172468	3.50331	0.74296	3.17681	1.03281	0.376697	g__Parascardovia	FE Summary	0.997237	adn
0.962485	0.648735	1.42798	0.849332	0	0.789116	0.499742	g__Parasutterella	FE Summary	0.997237	adn
0.637154	0.330189	1.22949	0.178965	0	0.329606	0.803957	g__Parvimonas	FE Summary	0.997237	adn
1.01318	0.648251	1.58355	0.954161	66.315	2.96868	0.0305666	g__Peptococcus	FE Summary	0.997237	adn
1.2102	0.559423	2.61805	0.627956	0.990999	1.01001	0.387019	g__Peptoniphilus	FE Summary	0.997237	adn
1.36803	0.646601	2.89439	0.412449	0	0.48402	0.693378	g__Peptostreptococcus	FE Summary	0.997237	adn
0.585053	0.393408	0.870054	0.00811036	0	0.329261	0.804208	g__Phascolarctobacterium	FE Summary	0.478421	adn
0.873696	0.541967	1.40847	0.579449	41.9151	1.72162	0.160116	g__Phocea	FE Summary	0.997237	adn
0.673356	0.368291	1.23112	0.198934	0	0.876193	0.452501	g__Porphyromonas	FE Summary	0.997237	adn
1.16741	0.675788	2.01666	0.578925	0	0.138662	0.93692	g__Prevotella	FE Summary	0.997237	adn
0.920496	0.474237	1.78669	0.806593	0	0.462569	0.708419	g__Prevotella_2	FE Summary	0.997237	adn
0.970073	0.402691	2.33688	0.945998	0	0.591341	0.620604	g__Prevotella_6	FE Summary	0.997237	adn
0.719018	0.453317	1.14045	0.161047	0	0.8283	0.478026	g__Prevotella_7	FE Summary	0.997237	adn
0.908927	0.606526	1.3621	0.643598	0	0.750339	0.52197	g__Prevotella_9	FE Summary	0.997237	adn
1.41691	0.751224	2.67248	0.28175	0	0.639463	0.589517	g__Prevotellaceae_NK3B31_group	FE Summary	0.997237	adn
1.24462	0.586922	2.63935	0.568281	56.0907	2.27742	0.0774406	g__Prevotellaceae_UCG-001	FE Summary	0.997237	adn
0.714843	0.19822	2.57795	0.607992	0	0.466829	0.705421	g__Proteus	FE Summary	0.997237	adn
0.879306	0.554726	1.3938	0.584206	50.9311	2.03795	0.1062	g__Pseudomonas	FE Summary	0.997237	adn
1.0858	0.592429	1.99006	0.789997	0	0.228272	0.876769	g__Pygmaiobacter	FE Summary	0.997237	adn
2.85264	1.09494	7.43191	0.0319031	0	0.132953	0.940478	g__Raoultibacter	FE Summary	0.595101	adn
0.65114	0.277862	1.52588	0.323438	0	0.566628	0.63696	g__Rikenella	FE Summary	0.997237	adn
0.725364	0.430163	1.22315	0.228438	0	0.740936	0.52747	g__Rikenellaceae_RC9_gut_group	FE Summary	0.997237	adn
1.39587	0.941006	2.0706	0.0973716	0	0.1246	0.9456	g__Romboutsia	FE Summary	0.997237	adn
0.909499	0.613763	1.34773	0.636394	0	0.65354	0.58062	g__Roseburia	FE Summary	0.997237	adn
1.31889	0.824768	2.10903	0.247838	0	0.454372	0.714203	g__Rothia	FE Summary	0.997237	adn
1.19358	0.774225	1.84009	0.422969	0	0.10432	0.957573	g__Ruminiclostridium	FE Summary	0.997237	adn
0.937042	0.560461	1.56665	0.804155	2.81485	1.02896	0.378421	g__Ruminiclostridium_1	FE Summary	0.997237	adn
1.14334	0.770953	1.6956	0.505267	0	0.754036	0.519819	g__Ruminiclostridium_5	FE Summary	0.997237	adn
1.0485	0.705061	1.55922	0.815058	50.7821	2.03178	0.107062	g__Ruminiclostridium_6	FE Summary	0.997237	adn
0.985107	0.665441	1.45833	0.940242	0	0.121178	0.947668	g__Ruminiclostridium_9	FE Summary	0.997237	adn
0.906396	0.609449	1.34803	0.627469	51.284	2.05271	0.104165	g__Ruminococcaceae_NK4A214_group	FE Summary	0.997237	adn
0.958113	0.645772	1.42153	0.831658	24.2336	1.31985	0.265867	g__Ruminococcaceae_UCG-002	FE Summary	0.997237	adn
0.787357	0.530235	1.16916	0.235948	43.6657	1.77512	0.149466	g__Ruminococcaceae_UCG-003	FE Summary	0.997237	adn
1.1547	0.779321	1.7109	0.473344	0	0.399819	0.753135	g__Ruminococcaceae_UCG-004	FE Summary	0.997237	adn
0.949008	0.639176	1.40903	0.795218	41.5698	1.71144	0.162221	g__Ruminococcaceae_UCG-005	FE Summary	0.997237	adn
1.04956	0.597147	1.84473	0.866501	0	0.51333	0.673072	g__Ruminococcaceae_UCG-007	FE Summary	0.997237	adn
1.18312	0.706213	1.98207	0.523008	0	0.764185	0.513949	g__Ruminococcaceae_UCG-008	FE Summary	0.997237	adn
1.19777	0.772007	1.85836	0.420651	0	0.975703	0.403001	g__Ruminococcaceae_UCG-009	FE Summary	0.997237	adn
0.992882	0.668564	1.47453	0.971759	44.9073	1.81512	0.141943	g__Ruminococcaceae_UCG-010	FE Summary	0.997237	adn
0.532784	0.240581	1.17989	0.120622	0	0.481409	0.695201	g__Ruminococcaceae_UCG-011	FE Summary	0.997237	adn
0.865076	0.582358	1.28505	0.472857	45.3369	1.82939	0.139348	g__Ruminococcaceae_UCG-013	FE Summary	0.997237	adn
0.956845	0.64423	1.42116	0.826989	22.7356	1.29426	0.274404	g__Ruminococcaceae_UCG-014	FE Summary	0.997237	adn
0.973364	0.65725	1.44152	0.892812	0	0.423612	0.736069	g__Ruminococcus_1	FE Summary	0.997237	adn
0.957356	0.643302	1.42473	0.829884	61.7693	2.6157	0.0492796	g__Ruminococcus_2	FE Summary	0.997237	adn
1.00533	0.236593	4.27185	0.994254	0	0.130011	0.942293	g__S5-A14a	FE Summary	0.997237	adn
0.949952	0.397922	2.2678	0.907931	60.4979	2.53151	0.0551788	g__Sanguibacteroides	FE Summary	0.997237	adn
0.899404	0.292077	2.76957	0.853418	0	0.31655	0.813433	g__Scardovia	FE Summary	0.997237	adn
1.07654	0.282531	4.10202	0.913945	0	0.254692	0.858039	g__Selenomonas_3	FE Summary	0.997237	adn
1.48149	0.24693	8.88838	0.667224	0	0.636037	0.591696	g__Selenomonas_4	FE Summary	0.997237	adn
1.19683	0.780883	1.83433	0.409534	31.9103	1.46865	0.220834	g__Sellimonas	FE Summary	0.997237	adn
1.12102	0.690934	1.81884	0.643599	38.7105	1.6316	0.179664	g__Senegalimassilia	FE Summary	0.997237	adn
1.62156	1.02516	2.56492	0.0388109	0	0.653278	0.580785	g__Shuttleworthia	FE Summary	0.595101	adn
1.18123	0.716406	1.94765	0.51388	4.04997	1.04221	0.372511	g__Slackia	FE Summary	0.997237	adn
0.850706	0.47696	1.51732	0.583914	0	0.847815	0.467491	g__Solobacterium	FE Summary	0.997237	adn
0.832979	0.442196	1.56911	0.571656	0	0.762735	0.514784	g__Staphylococcus	FE Summary	0.997237	adn
1.02631	0.207923	5.06586	0.974569	0	0.333621	0.801043	g__Stomatobaculum	FE Summary	0.997237	adn
1.22208	0.824285	1.81185	0.318188	0	0.373813	0.771901	g__Streptococcus	FE Summary	0.997237	adn
1.19172	0.803044	1.76851	0.383822	17.0726	1.20587	0.305824	g__Subdoligranulum	FE Summary	0.997237	adn
1.10133	0.548781	2.21023	0.785947	24.62	1.32661	0.26365	g__Succiniclasticum	FE Summary	0.997237	adn
0.872942	0.418107	1.82257	0.717502	0	0.436512	0.72687	g__Succinivibrio	FE Summary	0.997237	adn
0.580348	0.386775	0.870801	0.00858482	53.5771	2.15411	0.0911599	g__Sutterella	FE Summary	0.478421	adn
0.585526	0.151132	2.26848	0.438586	0	0.345639	0.79232	g__Synergistes	FE Summary	0.997237	adn
1.07548	0.718598	1.60961	0.723552	29.1577	1.41159	0.237205	g__Terrisporobacter	FE Summary	0.997237	adn
1.53922	0.426781	5.55132	0.509923	0	0.577312	0.629857	g__Treponema_2	FE Summary	0.997237	adn
1.10859	0.74713	1.64494	0.60862	0	0.156895	0.925283	g__Turicibacter	FE Summary	0.997237	adn
1.03259	0.666448	1.5999	0.885843	0	0.488522	0.69024	g__Tyzzerella	FE Summary	0.997237	adn
0.991408	0.620552	1.5839	0.971203	5.47283	1.0579	0.365613	g__Tyzzerella_3	FE Summary	0.997237	adn
0.802994	0.522669	1.23367	0.316597	0	0.380029	0.767407	g__Tyzzerella_4	FE Summary	0.997237	adn
1.35107	0.907654	2.01112	0.13819	0	0.829423	0.477415	g__UBA1819	FE Summary	0.997237	adn
1.90843	0.441919	8.24155	0.386563	0	0.155494	0.926191	g__un_c__Alphaproteobacteria	FE Summary	0.997237	adn
0.762072	0.118136	4.91597	0.775129	0	0.0491582	0.985587	g__un_c__Gammaproteobacteria	FE Summary	0.997237	adn
0.793019	0.123275	5.10144	0.807088	0	0.127875	0.943604	g__un_f__Actinomycetaceae	FE Summary	0.997237	adn
0.660206	0.385907	1.12947	0.129632	0	0.804981	0.490859	g__un_f__Barnesiellaceae	FE Summary	0.997237	adn
0.279443	0.0562117	1.38919	0.119183	0	0.121659	0.947379	g__un_f__Burkholderiaceae	FE Summary	0.997237	adn
1.08345	0.729178	1.60985	0.691573	0	0.453719	0.714665	g__un_f__Christensenellaceae	FE Summary	0.997237	adn
2.68119	0.643452	11.1722	0.175591	0	0.195573	0.899466	g__un_f__Clostridiaceae_1	FE Summary	0.997237	adn
1.00079	0.638483	1.5687	0.997237	0	0.330391	0.803388	g__un_f__Clostridiales_vadinBB60_group	FE Summary	0.997237	adn
1.00218	0.674945	1.48806	0.991402	54.452	2.19548	0.0863146	g__un_f__Coriobacteriales_Incertae_Sedis	FE Summary	0.997237	adn
1.00647	0.598627	1.69217	0.980593	27.7534	1.38415	0.245466	g__un_f__Desulfovibrionaceae	FE Summary	0.997237	adn
1.10758	0.730616	1.67904	0.630267	0	0.294756	0.829223	g__un_f__Eggerthellaceae	FE Summary	0.997237	adn
0.647042	0.134574	3.11103	0.586873	0	0.520938	0.667851	g__un_f__Enterobacteriaceae	FE Summary	0.997237	adn
0.674488	0.414272	1.09816	0.113314	0	0.856472	0.462877	g__un_f__Erysipelotrichaceae	FE Summary	0.997237	adn
1.18159	0.674803	2.069	0.559351	0	0.887287	0.446747	g__un_f__Family_XIII	FE Summary	0.997237	adn
1.0436	0.620331	1.75568	0.872253	4.38131	1.04582	0.370913	g__un_f__Flavobacteriaceae	FE Summary	0.997237	adn
1.59127	1.06961	2.36734	0.0219062	0	0.44958	0.717593	g__un_f__Lachnospiraceae	FE Summary	0.529134	adn
0.616275	0.192379	1.9742	0.415122	14.5498	1.17027	0.319362	g__un_f__Mitochondria	FE Summary	0.997237	adn
1.06832	0.699951	1.63054	0.759358	0	0.832755	0.475605	g__un_f__Muribaculaceae	FE Summary	0.997237	adn
0.960062	0.285501	3.22842	0.947482	0	0.709581	0.54612	g__un_f__Neisseriaceae	FE Summary	0.997237	adn
1.08996	0.71192	1.66876	0.691808	0	0.125649	0.944962	g__un_f__Peptococcaceae	FE Summary	0.997237	adn
1.10582	0.54845	2.22963	0.778601	0	0.851368	0.465592	g__un_f__Peptostreptococcaceae	FE Summary	0.997237	adn
1.06015	0.561403	2.00199	0.857083	0	0.386167	0.762974	g__un_f__Prevotellaceae	FE Summary	0.997237	adn
0.964178	0.471646	1.97105	0.920352	0	0.413522	0.743292	g__un_f__Puniceicoccaceae	FE Summary	0.997237	adn
0.974196	0.657413	1.44363	0.896346	0	0.694892	0.555019	g__un_f__Ruminococcaceae	FE Summary	0.997237	adn
0.855235	0.394408	1.85449	0.692108	0	0.553526	0.645734	g__un_f__vadinBE97	FE Summary	0.997237	adn
2.1023	0.681218	6.48788	0.196248	0	0.169436	0.917062	g__un_f__Veillonellaceae	FE Summary	0.997237	adn
0.576211	0.262299	1.2658	0.16977	8.83617	1.09693	0.348928	g__un_f__Victivallaceae	FE Summary	0.997237	adn
2.31977	1.17285	4.58826	0.0156007	0	0.628501	0.596508	g__un_k__Bacteria	FE Summary	0.478421	adn
0.660308	0.349526	1.24742	0.200967	0.603614	1.00607	0.388825	g__un_o__Bacteroidales	FE Summary	0.997237	adn
1.04644	0.701674	1.56061	0.823844	0	0.960165	0.41042	g__un_o__Clostridiales	FE Summary	0.997237	adn
1.11941	0.610539	2.05241	0.715335	0	0.80591	0.490343	g__un_o__Coriobacteriales	FE Summary	0.997237	adn
0.84237	0.484458	1.4647	0.543349	22.5495	1.29115	0.275458	g__un_o__Gastranaerophilales	FE Summary	0.997237	adn
1.30942	0.706652	2.42636	0.391641	21.753	1.278	0.279954	g__un_o__Izimaplasmatales	FE Summary	0.997237	adn
1.03507	0.682124	1.57065	0.871293	35.6144	1.55314	0.198503	g__un_o__Mollicutes_RF39	FE Summary	0.997237	adn
1.37136	0.536815	3.50329	0.509294	0	0.440902	0.723748	g__un_o__Rhodospirillales	FE Summary	0.997237	adn
1.03779	0.247061	4.35932	0.959595	0	0.128379	0.943296	g__unidentified	FE Summary	0.997237	adn
0.630195	0.423245	0.938335	0.0230058	0	0.227727	0.877153	g__Veillonella	FE Summary	0.529134	adn
0.826576	0.43075	1.58614	0.566811	29.3998	1.41643	0.235774	g__Victivallis	FE Summary	0.997237	adn
0.830045	0.3467	1.98723	0.675804	0	0.402844	0.750959	g__Weissella	FE Summary	0.997237	adn
